# Supplementary material for: N,N′-Bis(5-bromo­pyridin-2-yl)methane­diamine
Source: Acta Crystallogr Sect E Struct Rep Online. 2011 Mar 9;67(Pt 4):o833. doi: 10.1107/S160053681100821X (PMC3099949; doi:10.1107/S160053681100821X)
Supplement: Supplementary file 1 [file e-67-0o833-sup1.cif]

##############################################################################
###                                                                        ###
###        Electronic paper (Acta Crystallographica Section E)             ###
###                                                                        ###
##############################################################################
#                                                                            #
# This CIF contains the data in a paper accepted for publication in Acta     #
# Crystallographica Section E. It conforms to the requirements of Notes      #
# for Authors for Section E, and has been peer reviewed under the auspices   #
# of the IUCr Commission on Journals.                                        #
#                                                                            #
# Full details of the Crystallographic Information File format               #
# are given in the paper "The Crystallographic Information File (CIF):       #
# a New Standard Archive File for Crystallography" by S. R. Hall, F. H.      #
# Allen and I. D. Brown [Acta Cryst. (1991), A47, 655-685].                  #
#                                                                            #
# The current version of the core CIF dictionary is obtainable from          #
# ftp://ftp.iucr.org/pub/cif_core.dic. The current version number is 2.4.    #
#                                                                            #
# Software is freely available for graphical display of the structure(s) in  #
# this CIF.  For information consult the CIF home page http://www.iucr.org/  #
# cif/home.html                                                              #
#                                                                            #
# This file may be used for bona fide research purposes within the           #
# scientific community so long as proper attribution is given to the journal # 
# article from which it was obtained.                                        #
#                                                                            #
##############################################################################
                                             
data_I
_audit_creation_method     SHELXL-97
_chemical_name_systematic
;
5-bromo-<i>N</i>-{[(5-bromopyridin-2-yl)amino]methyl}pyridin-2-amine
;
_chemical_name_common
;
<i>N</i>,<i>N'</i>-bis(5-Bromopyridin-2-yl)methanediamine
;
_chemical_formula_moiety     'C11 H10 Br2 N4'
_chemical_formula_sum     'C11 H10 Br2 N4'
_chemical_formula_iupac     'C11 H10 Br2 N4'
_chemical_formula_weight     358.05
_chemical_melting_point     ?
_symmetry_cell_setting     monoclinic
_symmetry_space_group_name_H-M     'I 2/a'
_symmetry_space_group_name_Hall     '-I 2ya'
loop_
    _symmetry_equiv_pos_as_xyz
    'x, y, z'
    '-x+1/2, y, -z'
    'x+1/2, y+1/2, z+1/2'
    '-x+1, y+1/2, -z+1/2'
    '-x, -y, -z'
    'x-1/2, -y, z'
    '-x+1/2, -y+1/2, -z+1/2'
    'x, -y+1/2, z+1/2'
_cell_length_a     11.9075(6)
_cell_length_b     4.0523(2)
_cell_length_c     25.8065(15)
_cell_angle_alpha     90.00
_cell_angle_beta     98.326(3)
_cell_angle_gamma     90.00
_cell_volume     1232.11(11)
_cell_formula_units_Z     4
_cell_measurement_reflns_used     6689
_cell_measurement_theta_min     3.19
_cell_measurement_theta_max     30.61
_cell_measurement_temperature     100(2)
_exptl_crystal_description     Rod
_exptl_crystal_colour     colourless
_exptl_crystal_size_max     0.24
_exptl_crystal_size_mid     0.08
_exptl_crystal_size_min     0.07
_exptl_crystal_density_diffrn     1.930
_exptl_crystal_density_meas     .
_exptl_crystal_density_method     'not measured'
_exptl_crystal_F_000     696
_exptl_absorpt_coefficient_mu     6.561
_exptl_absorpt_correction_type     numerical
_exptl_absorpt_process_details     '(SADABS; Sheldrick, 1996)'
_exptl_absorpt_correction_T_min     0.2974
_exptl_absorpt_correction_T_max     0.6750
_exptl_special_details
;
;
_diffrn_ambient_temperature     100(2)
_diffrn_radiation_type     MoK\a
_diffrn_radiation_wavelength     0.71073
_diffrn_radiation_source     'fine-focus sealed tube with Miracol optics'
_diffrn_radiation_monochromator     graphite
_diffrn_measurement_device_type     'Bruker Kappa APEXII DUO CCD'
_diffrn_measurement_method     '\f and \w'
_diffrn_detector_area_resol_mean     ?
_diffrn_reflns_number     11800
_diffrn_reflns_av_R_equivalents     0.0230
_diffrn_reflns_av_sigmaI/netI     0.0145
_diffrn_reflns_theta_min     1.59
_diffrn_reflns_theta_max     30.67
_diffrn_reflns_theta_full     30.67
_diffrn_measured_fraction_theta_max     1.000
_diffrn_measured_fraction_theta_full     1.000
_diffrn_reflns_limit_h_min     -16
_diffrn_reflns_limit_h_max     17
_diffrn_reflns_limit_k_min     -5
_diffrn_reflns_limit_k_max     5
_diffrn_reflns_limit_l_min     -36
_diffrn_reflns_limit_l_max     37
_refine_special_details
;
Refinement of <i>F</i>^2^ against ALL reflections. The weighted <i>R</i>-factor
<i>wR</i> and goodness of fit <i>S</i> are based on <i>F</i>^2^, conventional
<i>R</i>-factors <i>R</i> are based on <i>F</i>, with <i>F</i> set to zero for
negative <i>F</i>^2^. The threshold expression of <i>F</i>^2^ >
\s(<i>F</i>^2^) is used only for calculating <i>R</i>-factors(gt) <i>etc</i>.
and is not relevant to the choice of reflections for refinement.
<i>R</i>-factors based on <i>F</i>^2^ are statistically about twice as large
as those based on <i>F</i>, and <i>R</i>- factors based on ALL data will be
even larger.
;
_reflns_number_total     1903
_reflns_number_gt     1674
_reflns_threshold_expression     I>2\s(I)
_refine_ls_structure_factor_coef     Fsqd
_refine_ls_matrix_type     full
_refine_ls_R_factor_all     0.0245
_refine_ls_R_factor_gt     0.0194
_refine_ls_wR_factor_gt     0.0488
_refine_ls_wR_factor_ref     0.0508
_refine_ls_goodness_of_fit_ref     1.031
_refine_ls_restrained_S_all     1.032
_refine_ls_number_reflns     1903
_refine_ls_number_parameters     98
_refine_ls_number_restraints     1
_refine_ls_hydrogen_treatment     mixed
_refine_ls_weighting_scheme     calc
_refine_ls_weighting_details
         'calc w=1/[\s^2^(Fo^2^)+(0.0253P)^2^+1.5219P] where P=(Fo^2^+2Fc^2^)/3'
_atom_sites_solution_hydrogens     difmap
_atom_sites_solution_primary     direct
_atom_sites_solution_secondary     difmap
_refine_ls_shift/su_max     0.002
_refine_ls_shift/su_mean     0.000
_refine_diff_density_max     0.704
_refine_diff_density_min     -0.470
_refine_ls_extinction_method     none
_refine_ls_extinction_coef     ?
loop_
    _atom_type_symbol
    _atom_type_description
    _atom_type_scat_dispersion_real
    _atom_type_scat_dispersion_imag
    _atom_type_scat_source
    'C' 'C' 0.0033 0.0016
                         'International Tables Vol C Tables 4.2.6.8 and 6.1.1.4'
    'H' 'H' 0.0000 0.0000
                         'International Tables Vol C Tables 4.2.6.8 and 6.1.1.4'
    'N' 'N' 0.0061 0.0033
                         'International Tables Vol C Tables 4.2.6.8 and 6.1.1.4'
    'Br' 'Br' -0.2901 2.4595
                         'International Tables Vol C Tables 4.2.6.8 and 6.1.1.4'
_computing_data_collection     'APEX2 (Bruker, 2007)'
_computing_cell_refinement     'SAINT (Bruker, 2007)'
_computing_data_reduction     'SAINT (Bruker, 2007)'
_computing_structure_solution     'SHELXTL (Sheldrick, 2008)'
_computing_structure_refinement     'SHELXTL (Sheldrick, 2008)'
_computing_molecular_graphics     'ORTEP-3 for Windows (Farrugia, 1997)'
_computing_publication_material
         'SHELXTL (Sheldrick, 2008), publCIF (Westrip, 2010) and local programs'
loop_
    _atom_site_type_symbol
    _atom_site_label
    _atom_site_fract_x
    _atom_site_fract_y
    _atom_site_fract_z
    _atom_site_U_iso_or_equiv
    _atom_site_adp_type
    _atom_site_calc_flag
    _atom_site_refinement_flags
    _atom_site_occupancy
    _atom_site_disorder_assembly
    _atom_site_disorder_group
    Br Br 0.596053(15) 1.07921(4) 0.214841(6) 0.02877(6) Uani d . 1 . .
    N N1 0.54707(10) 0.7010(3) 0.06616(5) 0.0220(2) Uani d . 1 . .
    N N2 0.65505(10) 0.4435(3) 0.01189(5) 0.0213(2) Uani d D 1 . .
    H H2N 0.5900(11) 0.412(5) -0.0074(7) 0.026(5) Uiso d D 1 . .
    C C1 0.64953(12) 0.5832(4) 0.05935(6) 0.0189(3) Uani d . 1 . .
    C C2 0.74416(12) 0.6124(4) 0.09880(6) 0.0205(3) Uani d . 1 . .
    H H2 0.8137(17) 0.536(5) 0.0930(8) 0.025(5) Uiso d . 1 . .
    C C3 0.73085(13) 0.7578(4) 0.14580(6) 0.0224(3) Uani d . 1 . .
    H H3 0.7917(16) 0.776(5) 0.1733(8) 0.026(5) Uiso d . 1 . .
    C C4 0.62425(13) 0.8776(4) 0.15222(6) 0.0218(3) Uani d . 1 . .
    C C5 0.53646(13) 0.8461(4) 0.11167(6) 0.0231(3) Uani d . 1 . .
    H H5 0.4625(18) 0.923(5) 0.1152(9) 0.030(6) Uiso d . 1 . .
    C C6 0.7500 0.2511(5) 0.0000 0.0207(4) Uani d S 1 . .
    H H6 0.7804(16) 0.108(5) 0.0309(8) 0.024(5) Uiso d . 1 . .
loop_
    _atom_site_aniso_label
    _atom_site_aniso_U_11
    _atom_site_aniso_U_22
    _atom_site_aniso_U_33
    _atom_site_aniso_U_12
    _atom_site_aniso_U_13
    _atom_site_aniso_U_23
    Br 0.04319(11) 0.02711(9) 0.01784(8) -0.00538(7) 0.01056(6) -0.00376(6)
    N1 0.0194(5) 0.0262(6) 0.0208(6) -0.0010(5) 0.0045(4) -0.0038(5)
    N2 0.0166(5) 0.0286(6) 0.0188(6) -0.0013(5) 0.0033(4) -0.0050(5)
    C1 0.0201(6) 0.0198(6) 0.0175(6) -0.0032(5) 0.0052(5) 0.0006(5)
    C2 0.0192(6) 0.0231(7) 0.0192(6) -0.0013(5) 0.0030(5) 0.0023(5)
    C3 0.0258(7) 0.0232(7) 0.0176(6) -0.0029(6) 0.0010(5) 0.0026(6)
    C4 0.0294(7) 0.0214(6) 0.0159(6) -0.0049(5) 0.0074(5) -0.0013(5)
    C5 0.0224(7) 0.0260(7) 0.0219(7) -0.0020(6) 0.0071(5) -0.0032(6)
    C6 0.0227(9) 0.0204(9) 0.0199(9) 0.000 0.0067(7) 0.000
_geom_special_details
;
All e.s.d.'s (except the e.s.d. in the dihedral angle between two l.s. planes)
are estimated using the full covariance matrix. The cell e.s.d.'s are taken
into account individually in the estimation of e.s.d.'s in distances, angles
and torsion angles; correlations between e.s.d.'s in cell parameters are only
used when they are defined by crystal symmetry. An approximate (isotropic)
treatment of cell e.s.d.'s is used for estimating e.s.d.'s involving l.s.
planes.
;
loop_
    _geom_bond_atom_site_label_1
    _geom_bond_atom_site_label_2
    _geom_bond_site_symmetry_2
    _geom_bond_distance
    _geom_bond_publ_flag
    Br C4 . 1.8838(15) ?
    N1 C1 . 1.3452(19) ?
    N1 C5 . 1.3356(19) ?
    N2 H2N . 0.868(9) ?
    N2 C1 . 1.3596(18) ?
    N2 C6 . 1.4425(17) ?
    C1 C2 . 1.410(2) ?
    C2 H2 . 0.92(2) ?
    C2 C3 . 1.378(2) ?
    C3 H3 . 0.94(2) ?
    C3 C4 . 1.391(2) ?
    C4 C5 . 1.374(2) ?
    C5 H5 . 0.95(2) ?
    C6 N2 2_655 1.4425(17) ?
    C6 H6 . 1.01(2) ?
loop_
    _geom_angle_atom_site_label_1
    _geom_angle_atom_site_label_2
    _geom_angle_atom_site_label_3
    _geom_angle_site_symmetry_1
    _geom_angle_site_symmetry_3
    _geom_angle
    _geom_angle_publ_flag
    C1 N1 C5 . . 118.31(13) ?
    H2N N2 C1 . . 115.0(14) ?
    H2N N2 C6 . . 117.5(14) ?
    C1 N2 C6 . . 123.94(11) ?
    N1 C1 N2 . . 115.37(13) ?
    N1 C1 C2 . . 121.41(13) ?
    N2 C1 C2 . . 123.20(13) ?
    C1 C2 H2 . . 120.1(13) ?
    C1 C2 C3 . . 119.31(14) ?
    H2 C2 C3 . . 120.6(13) ?
    C2 C3 H3 . . 121.6(13) ?
    C2 C3 C4 . . 118.51(14) ?
    H3 C3 C4 . . 119.9(13) ?
    Br C4 C3 . . 122.18(11) ?
    Br C4 C5 . . 118.90(12) ?
    C3 C4 C5 . . 118.92(14) ?
    N1 C5 C4 . . 123.52(14) ?
    N1 C5 H5 . . 115.8(13) ?
    C4 C5 H5 . . 120.6(13) ?
    N2 C6 N2 . 2_655 114.56(18) ?
    N2 C6 H6 . . 110.2(11) ?
    N2 C6 H6 2_655 . 106.1(11) ?
loop_
    _geom_torsion_atom_site_label_1
    _geom_torsion_atom_site_label_2
    _geom_torsion_atom_site_label_3
    _geom_torsion_atom_site_label_4
    _geom_torsion_site_symmetry_1
    _geom_torsion_site_symmetry_2
    _geom_torsion_site_symmetry_3
    _geom_torsion_site_symmetry_4
    _geom_torsion
    _geom_torsion_publ_flag
    C5 N1 C1 N2 . . . . -178.95(14) ?
    C5 N1 C1 C2 . . . . -0.4(2) ?
    C6 N2 C1 N1 . . . . -168.30(15) ?
    C6 N2 C1 C2 . . . . 13.2(2) ?
    N1 C1 C2 C3 . . . . 1.6(2) ?
    N2 C1 C2 C3 . . . . 179.98(14) ?
    C1 C2 C3 C4 . . . . -1.4(2) ?
    C2 C3 C4 Br . . . . 179.74(11) ?
    C2 C3 C4 C5 . . . . 0.1(2) ?
    C1 N1 C5 C4 . . . . -0.9(2) ?
    Br C4 C5 N1 . . . . -178.55(12) ?
    C3 C4 C5 N1 . . . . 1.1(2) ?
    C1 N2 C6 N2 . . . 2_655 -80.54(14) ?
loop_
    _geom_hbond_atom_site_label_D
    _geom_hbond_atom_site_label_H
    _geom_hbond_atom_site_label_A
    _geom_hbond_site_symmetry_A
    _geom_hbond_distance_DH
    _geom_hbond_distance_HA
    _geom_hbond_distance_DA
    _geom_hbond_angle_DHA
    N2 H2N N1 5_665 0.868(9) 2.111(10) 2.9645(18) 168(2)
_iucr_refine_instructions_details
;
TITL hyl103 in I2/a
CELL 0.71073  11.9075   4.0523  25.8065  90.000  98.326  90.000
ZERR    4.00   0.0006   0.0002   0.0015   0.000   0.003   0.000
LATT  2
SYMM 0.5-X, Y, -Z
SFAC C H N Br
UNIT 44 40 16 8
TEMP -173.140
SIZE 0.065 0.079 0.244
rem colourless block
L.S. 16
conf
htab
dfix 0.88 0.01 n2 h2n
eqiv $1 -x+1, -y+1, -z
htab n2 n1_$1
acta
BOND $h
FMAP 2
PLAN 5
rem EXTI    0.000000
WGHT    0.025300    1.521900
FVAR       0.09824
BR    4    0.596053    1.079213    0.214841    11.00000    0.04319    0.02711 =
         0.01784   -0.00376    0.01056   -0.00538
N1    3    0.547070    0.701022    0.066159    11.00000    0.01941    0.02619 =
         0.02082   -0.00382    0.00453   -0.00097
N2    3    0.655050    0.443463    0.011888    11.00000    0.01664    0.02857 =
         0.01878   -0.00495    0.00329   -0.00132
H2N   2    0.589957    0.412090   -0.007395    11.00000    0.02638
C1    1    0.649532    0.583199    0.059352    11.00000    0.02010    0.01981 =
         0.01752    0.00064    0.00522   -0.00320
C2    1    0.744162    0.612398    0.098796    11.00000    0.01924    0.02312 =
         0.01921    0.00230    0.00304   -0.00129
H2    2    0.813685    0.536415    0.093043    11.00000    0.02479
C3    1    0.730851    0.757775    0.145800    11.00000    0.02582    0.02320 =
         0.01760    0.00262    0.00098   -0.00290
H3    2    0.791685    0.776142    0.173274    11.00000    0.02560
C4    1    0.624252    0.877580    0.152223    11.00000    0.02945    0.02142 =
         0.01589   -0.00126    0.00738   -0.00493
C5    1    0.536459    0.846133    0.111667    11.00000    0.02242    0.02603 =
         0.02186   -0.00321    0.00708   -0.00202
H5    2    0.462484    0.922665    0.115235    11.00000    0.03045
C6    1    0.750000    0.251057    0.000000    10.50000    0.02270    0.02044 =
         0.01993    0.00000    0.00668    0.00000
H6    2    0.780352    0.107854    0.030887    11.00000    0.02351
HKLF 4
REM  hyl103 in I2/a
REM R1 =  0.0194 for   1674 Fo > 4sig(Fo)  and  0.0245 for all   1903 data
REM     98 parameters refined using      1 restraints
END
WGHT      0.0253      1.5213
REM Highest difference peak  0.704,  deepest hole -0.470,  1-sigma level  0.065
Q1    1   0.5414  1.0900  0.1996  11.00000  0.05    0.70
Q2    1   0.6602  1.0579  0.2132  11.00000  0.05    0.52
Q3    1   0.6785  0.8266  0.1467  11.00000  0.05    0.43
Q4    1   0.6923  0.6007  0.0823  11.00000  0.05    0.42
Q5    1   0.5962  0.6349  0.0678  11.00000  0.05    0.37
;
data_global
_journal_date_recd_electronic     2011-02-22
_journal_date_accepted     2011-03-03
_journal_name_full     'Acta Crystallographica, Section E'
_journal_year     2011
_journal_volume     67
_journal_issue      4
_journal_page_first     o833
_journal_page_last     o833
_journal_paper_category     QO
_journal_coeditor_code     NG5123
_publ_contact_author_name     'Gary S. Nichol'
_publ_contact_author_address
;
Department of Chemistry and Biochemistry
1306 E University Boulevard
The University of Arizona
Tucson, AZ 85721
USA
;
_publ_contact_author_email     'gsnichol@email.arizona.edu'
_publ_contact_author_fax     '1 520 891 3616'
_publ_contact_author_phone     '1 520 621 4168'
_publ_section_title
;
<i>N</i>,<i>N</i>'-Bis(5-bromopyridin-2-yl)methanediamine
;
loop_
    _publ_author_name
    _publ_author_address
    'Nichol, Gary S.'
;
Department of Chemistry and Biochemistry
1306 E University Boulevard
The University of Arizona
Tucson, AZ 85721
USA
;
    'Sharma, Anuj'
;
Southwest Center for Drug Discovery
College of Pharmacy
The University of Arizona
Tucson, AZ 85737
USA
;
    'Li, Hong-Yu'
;
Southwest Center for Drug Discovery
College of Pharmacy
The University of Arizona
Tucson, AZ 85737
USA
;
_publ_section_synopsis     .
