# Supplementary material for: N,N′-Bis(5-bromo­pyridin-2-yl)methane­diamine
Source: Acta Crystallogr Sect E Struct Rep Online. 2011 Mar 9;67(Pt 4):o833. doi: 10.1107/S160053681100821X (PMC3099949; doi:10.1107/S160053681100821X)
Supplement: Supplementary file 2 [file e-67-0o833-Isup2.hkl]

# 
# h,k,l, Fc-squared, Fo-squared, sigma(Fo-squared) and status flag 
# 
data_I
_shelx_title ' hyl103 in I2/a' 
_shelx_refln_list_code          4 
_shelx_F_calc_maximum      306.61 
_exptl_crystal_F_000       696.00 
_reflns_d_resolution_high  0.6967 
 
loop_ 
 _symmetry_equiv_pos_as_xyz 
 'x, y, z' 
 '-x+1/2, y, -z' 
 'x+1/2, y+1/2, z+1/2' 
 '-x+1, y+1/2, -z+1/2' 
 '-x, -y, -z' 
 'x-1/2, -y, z' 
 '-x+1/2, -y+1/2, -z+1/2' 
 'x, -y+1/2, z+1/2' 
 
_cell_length_a    11.9075 
_cell_length_b     4.0523 
_cell_length_c    25.8065 
_cell_angle_alpha  90.000 
_cell_angle_beta   98.326 
_cell_angle_gamma  90.000 
 
_shelx_F_squared_multiplier     1.000 
 
loop_ 
 _refln_index_h 
 _refln_index_k 
 _refln_index_l 
 _refln_F_squared_calc 
 _refln_F_squared_meas 
 _refln_F_squared_sigma 
 _refln_observed_status 
   2   0   0      807.10      895.54      9.43 o 
   4   0   0    16667.27    16042.22    148.84 o 
   6   0   0    23061.32    22270.43    206.93 o 
   8   0   0     1827.76     1673.92     24.60 o 
  10   0   0      529.20      513.60     16.99 o 
  12   0   0      996.05      964.23     28.46 o 
  14   0   0      999.77     1092.42     33.36 o 
  16   0   0      837.59      914.22     33.96 o 
   1   1   0      309.25      408.76      9.50 o 
   3   1   0     5644.17     5444.09     40.70 o 
   5   1   0     1307.36     1478.52     15.02 o 
   7   1   0     4012.90     3939.44     33.68 o 
   9   1   0     4292.71     4193.02     40.84 o 
  11   1   0       18.00       14.45      9.35 o 
  13   1   0      925.57      892.74     26.18 o 
  15   1   0      228.00      249.65     21.24 o 
   0   2   0     5659.43     5603.41     63.05 o 
   2   2   0      650.93      650.59      7.65 o 
   4   2   0    13343.54    13396.05     95.82 o 
   6   2   0      550.09      467.81      7.95 o 
   8   2   0      166.06      188.21      7.38 o 
  10   2   0     1858.85     1787.43     22.16 o 
  12   2   0      512.72      499.04     19.62 o 
  14   2   0        6.73        4.15     16.72 o 
   1   3   0     4252.91     4094.57     35.53 o 
   3   3   0    13848.24    13625.30    107.50 o 
   5   3   0      405.18      412.64     11.16 o 
   7   3   0     3149.26     3029.95     32.06 o 
   9   3   0     3592.75     3572.41     40.30 o 
  11   3   0      292.02      262.09     13.91 o 
  13   3   0      661.61      691.62     29.58 o 
   0   4   0     2124.63     2138.86     83.41 o 
   2   4   0      472.72      454.84     11.13 o 
   4   4   0     1014.02      932.51     21.54 o 
   6   4   0      446.18      432.42     14.30 o 
   8   4   0       11.40       -9.82     12.26 o 
  10   4   0      121.46      151.06     14.98 o 
  12   4   0       40.58       29.81     18.86 o 
   1   5   0      623.16      601.27     19.92 o 
   3   5   0     1291.73     1230.14     39.63 o 
   5   5   0        0.05      -15.30     15.30 o 
   7   5   0      408.02      416.17     23.45 o 
 -16   1   1       16.05        6.94     18.65 o 
 -14   1   1      108.93      123.43     14.69 o 
 -12   1   1     1324.96     1366.62     30.87 o 
 -10   1   1     1089.30     1057.21     16.71 o 
  -8   1   1    10268.17     9843.78     82.69 o 
  -6   1   1    12439.49    12759.61     99.48 o 
  -4   1   1    12568.01    12615.53    104.04 o 
  -2   1   1    63441.56    63374.86    533.66 o 
   0   1   1      895.99      939.90     10.02 o 
   2   1   1    16460.82    16362.87    119.25 o 
   4   1   1    14136.47    14181.88    100.81 o 
   6   1   1      471.69      381.40      7.41 o 
   8   1   1     9167.75     8824.44     71.02 o 
  10   1   1     2563.13     2566.60     28.49 o 
  12   1   1     3322.82     3340.17     50.19 o 
  14   1   1      865.94      957.57     24.26 o 
  16   1   1       50.85       79.96     19.26 o 
 -15   2   1      329.83      386.84     22.26 o 
 -13   2   1       13.86      -12.33     19.59 o 
 -11   2   1     3453.40     3545.42     73.37 o 
  -9   2   1     2110.86     2041.47     23.41 o 
  -7   2   1      730.25      715.75     10.50 o 
  -5   2   1    16962.81    16107.32    115.06 o 
  -3   2   1     1407.06     1305.85     12.91 o 
  -1   2   1     5685.47     5443.70     47.95 o 
   1   2   1    17286.52    17160.69    149.03 o 
   3   2   1      466.48      489.53      7.74 o 
   5   2   1     6842.38     6419.85     50.24 o 
   7   2   1     5612.84     5563.48     48.48 o 
   9   2   1      777.43      756.52     13.95 o 
  11   2   1     1538.22     1555.43     27.73 o 
  13   2   1      367.73      362.43     19.48 o 
  15   2   1      410.02      408.95     22.70 o 
 -14   3   1       10.51       34.08     29.61 o 
 -12   3   1       23.73       12.82     13.57 o 
 -10   3   1        1.91      -10.93     10.93 o 
  -8   3   1       91.13      115.07      9.54 o 
  -6   3   1      374.76      383.98      9.71 o 
  -4   3   1       89.26       91.02      5.33 o 
  -2   3   1       12.19        9.73      4.88 o 
   0   3   1       33.31       24.81      4.57 o 
   2   3   1        3.75        2.59      4.96 o 
   4   3   1       92.77       94.99      5.73 o 
   6   3   1       47.63       52.89      8.02 o 
   8   3   1       50.30       53.70      9.74 o 
  10   3   1        0.47        8.65     10.94 o 
  12   3   1        7.86       26.35     16.36 o 
  14   3   1       11.25       42.90     30.35 o 
 -11   4   1      416.56      429.42     17.74 o 
  -9   4   1     1113.64     1123.16     25.70 o 
  -7   4   1       19.01       27.99     11.33 o 
  -5   4   1     3907.57     3855.85     40.16 o 
  -3   4   1      859.38      817.24     13.23 o 
  -1   4   1     2812.53     2769.47     49.14 o 
   1   4   1     5520.31     5517.25     56.71 o 
   3   4   1      157.76      162.09     10.24 o 
   5   4   1     3470.03     3363.81     42.17 o 
   7   4   1     1210.25     1222.12     22.63 o 
   9   4   1      610.33      577.17     17.72 o 
  11   4   1      807.55      884.08     22.82 o 
  -8   5   1     1004.95     1051.72     29.09 o 
  -6   5   1      494.34      456.45     27.32 o 
  -4   5   1      607.24      595.89     27.96 o 
  -2   5   1     3038.85     2994.31     47.26 o 
   0   5   1       35.85       47.47     14.83 o 
   2   5   1      639.25      632.91     25.16 o 
   4   5   1     1386.75     1402.95     59.08 o 
   6   5   1       28.92       27.69     22.54 o 
   8   5   1      378.95      392.50     27.61 o 
 -16   0   2       11.85       -7.77     20.83 o 
 -14   0   2     1292.09     1395.99     36.74 o 
 -12   0   2      327.11      347.09     21.97 o 
 -10   0   2     9224.38     8943.94    112.90 o 
  -8   0   2     2017.15     1984.41     24.64 o 
  -6   0   2    19058.55    19510.48    197.80 o 
  -4   0   2    48351.70    49763.27    507.34 o 
  -2   0   2    13087.12    13800.99    134.02 o 
   0   0   2     8218.78     9062.49    237.29 o 
   2   0   2    94010.66    98292.56    878.49 o 
   4   0   2     2757.26     2796.40     34.34 o 
   6   0   2    24151.36    23461.27    255.76 o 
   8   0   2      311.60      347.76     11.96 o 
  10   0   2    17671.91    17213.96    239.90 o 
  12   0   2      483.70      509.15     18.99 o 
  14   0   2        4.01        2.68     17.87 o 
  16   0   2      681.30      797.42     39.38 o 
 -15   1   2       72.08       66.32     20.04 o 
 -13   1   2      337.91      358.89     16.91 o 
 -11   1   2     3079.63     3037.50     32.88 o 
  -9   1   2      508.50      510.01     11.48 o 
  -7   1   2     1123.46      927.61     11.51 o 
  -5   1   2      445.75      444.88      7.98 o 
  -3   1   2    11454.80    11552.63     94.74 o 
  -1   1   2      269.40      326.11      4.90 o 
   1   1   2     5720.25     6027.35     48.83 o 
   3   1   2    18082.30    18295.20    135.21 o 
   5   1   2     4623.53     4754.18     38.84 o 
   7   1   2      444.05      461.38     11.18 o 
   9   1   2     1763.36     1695.40     19.48 o 
  11   1   2     1064.43     1055.01     17.76 o 
  13   1   2       94.02      112.98     13.73 o 
  15   1   2        6.59       -3.84     17.08 o 
 -14   2   2      787.28      799.77     25.86 o 
 -12   2   2      117.93      110.44     14.05 o 
 -10   2   2     2485.09     2480.24     27.59 o 
  -8   2   2      751.94      738.78     11.57 o 
  -6   2   2      973.63      933.97     11.37 o 
  -4   2   2     1643.28     1455.40     12.96 o 
  -2   2   2      355.83      409.97      6.48 o 
   0   2   2     5742.81     5733.73     44.94 o 
   2   2   2     5770.96     5851.74     46.92 o 
   4   2   2      668.22      622.32      8.47 o 
   6   2   2    12771.31    12759.17    100.26 o 
   8   2   2      128.99      129.25      7.36 o 
  10   2   2      532.63      560.79     14.96 o 
  12   2   2      308.61      254.45     15.75 o 
  14   2   2      202.59      203.13     22.88 o 
 -13   3   2     1239.83     1347.52     31.72 o 
 -11   3   2      837.14      774.00     18.79 o 
  -9   3   2      487.63      494.08     14.09 o 
  -7   3   2    12715.63    12439.72    110.97 o 
  -5   3   2      193.18      188.30      7.97 o 
  -3   3   2     6923.97     6997.88     77.10 o 
  -1   3   2    11692.47    11832.72    109.61 o 
   1   3   2     1071.17     1104.55     15.72 o 
   3   3   2     7234.06     6969.99     53.89 o 
   5   3   2     2971.83     2848.14     26.34 o 
   7   3   2     2035.82     1867.85     24.33 o 
   9   3   2     2867.09     2834.80     34.12 o 
  11   3   2       61.17       83.47     14.20 o 
  13   3   2      840.87      926.52     53.24 o 
 -12   4   2       14.59       41.29     19.16 o 
 -10   4   2      127.73      151.07     14.55 o 
  -8   4   2        2.33       -6.22     10.91 o 
  -6   4   2      196.68      193.99     10.29 o 
  -4   4   2     1080.46     1069.07     18.49 o 
  -2   4   2      107.59      109.60      8.00 o 
   0   4   2     1058.92     1010.62     27.80 o 
   2   4   2     1612.13     1587.16     22.57 o 
   4   4   2       24.24       18.35     10.47 o 
   6   4   2     1276.52     1284.18     22.51 o 
   8   4   2       22.51       24.27     13.39 o 
  10   4   2      149.05      158.24     15.06 o 
  12   4   2      178.72      208.74     20.84 o 
  -7   5   2      330.78      325.03     19.65 o 
  -5   5   2      324.04      277.03     15.84 o 
  -3   5   2     1000.61      984.75     23.27 o 
  -1   5   2      792.16      757.69     29.89 o 
   1   5   2       46.52       32.81     15.40 o 
   3   5   2     1012.55     1022.29     33.20 o 
   5   5   2       92.51      114.45     17.71 o 
   7   5   2      377.36      385.69     23.98 o 
 -16   1   3      598.83      619.20     28.84 o 
 -14   1   3      414.04      415.46     30.87 o 
 -12   1   3     1253.84     1255.23     22.84 o 
 -10   1   3      198.39      213.08      9.47 o 
  -8   1   3     3261.45     3166.92     28.22 o 
  -6   1   3    10369.09     9474.71     78.05 o 
  -4   1   3     2905.19     3148.01     28.61 o 
  -2   1   3    48626.51    49103.18    586.62 o 
   0   1   3    46617.78    47529.44    390.72 o 
   2   1   3    13788.75    14126.62     91.48 o 
   4   1   3    35374.18    35378.84    260.30 o 
   6   1   3      116.08      148.65      5.28 o 
   8   1   3     6353.53     6041.32     48.15 o 
  10   1   3     1559.42     1579.40     19.57 o 
  12   1   3       17.62       17.41     10.67 o 
  14   1   3      983.14     1023.49     29.45 o 
  16   1   3      199.15      211.21     21.19 o 
 -15   2   3      734.18      768.54     26.58 o 
 -13   2   3     1418.56     1325.62     30.21 o 
 -11   2   3     2332.55     2276.58     31.74 o 
  -9   2   3     6642.82     6474.68     56.70 o 
  -7   2   3      160.09      162.25      6.01 o 
  -5   2   3     9546.03     9469.11     62.56 o 
  -3   2   3     5781.42     5355.54     53.18 o 
  -1   2   3     2748.55     2750.99     25.69 o 
   1   2   3    19250.72    18681.49    158.43 o 
   3   2   3     2422.67     2337.69     19.97 o 
   5   2   3     5818.94     5586.90     46.48 o 
   7   2   3     6492.98     6226.53     51.42 o 
   9   2   3        8.18       10.13      7.57 o 
  11   2   3     1257.91     1302.89     23.89 o 
  13   2   3      377.65      366.29     18.91 o 
  15   2   3       24.36        7.16     21.77 o 
 -14   3   3        3.01       -4.39     20.55 o 
 -12   3   3      346.45      310.28     15.95 o 
 -10   3   3      109.13       95.62     11.31 o 
  -8   3   3       12.64       27.87      8.84 o 
  -6   3   3       92.68       98.41      6.66 o 
  -4   3   3       48.93       40.58      6.17 o 
  -2   3   3        3.61        2.92      5.17 o 
   0   3   3       44.09       52.84      4.57 o 
   2   3   3      405.34      401.92      8.47 o 
   4   3   3       40.49       53.00      6.25 o 
   6   3   3      199.97      197.96     11.16 o 
   8   3   3       18.13        5.93     11.06 o 
  10   3   3       19.52       18.99     13.38 o 
  12   3   3        1.29       -6.11     16.47 o 
  14   3   3        2.00       -2.68     30.24 o 
 -11   4   3      329.63      347.99     17.07 o 
  -9   4   3     1236.28     1257.27     23.41 o 
  -7   4   3        5.02      -10.78     10.78 o 
  -5   4   3     3395.89     3434.56     37.72 o 
  -3   4   3     2996.12     2914.78     35.84 o 
  -1   4   3      271.63      254.53     10.16 o 
   1   4   3     7497.13     7497.99     80.94 o 
   3   4   3     1329.50     1380.18     23.92 o 
   5   4   3     2075.45     2086.32     30.91 o 
   7   4   3     2012.64     2063.69     32.04 o 
   9   4   3       64.05       47.88     14.73 o 
  11   4   3      608.87      621.06     20.05 o 
  -8   5   3      320.00      364.70     20.87 o 
  -6   5   3      868.02      814.87     31.13 o 
  -4   5   3      224.05      225.98     16.76 o 
  -2   5   3     1830.77     1776.20     36.87 o 
   0   5   3      894.28      871.41     24.46 o 
   2   5   3      440.32      380.98     21.83 o 
   4   5   3     1540.06     1558.79     56.53 o 
   6   5   3        2.60        9.08     23.02 o 
   8   5   3      543.00      578.54     29.15 o 
 -16   0   4      407.48      457.08     27.13 o 
 -14   0   4      694.58      689.26     27.51 o 
 -12   0   4      124.79      119.60     16.09 o 
 -10   0   4     4943.52     4739.18     63.07 o 
  -8   0   4    17855.91    17677.38    195.52 o 
  -6   0   4      714.74      990.39     13.84 o 
  -4   0   4    59997.87    59120.44    636.20 o 
  -2   0   4     7394.98     7387.71     69.63 o 
   0   0   4     7936.49     8364.67     73.73 o 
   2   0   4    27566.92    30239.01    367.16 o 
   4   0   4     4415.76     4627.32     42.40 o 
   6   0   4    16327.39    15874.09    175.19 o 
   8   0   4    16425.16    16002.79    177.70 o 
  10   0   4     1486.60     1501.82     29.31 o 
  12   0   4     6787.67     6925.71     94.82 o 
  14   0   4      407.09      435.48     24.28 o 
  16   0   4      383.62      471.40     34.19 o 
 -15   1   4      228.47      244.67     17.01 o 
 -13   1   4      286.48      329.87     23.32 o 
 -11   1   4      201.21      195.28     10.82 o 
  -9   1   4       56.62       71.03      6.66 o 
  -7   1   4     6794.91     6735.92     56.89 o 
  -5   1   4       80.06       52.03      4.58 o 
  -3   1   4     2244.81     2263.65     18.69 o 
  -1   1   4    63451.53    65438.52    555.90 o 
   1   1   4      452.68      488.99      5.60 o 
   3   1   4      629.82      521.88      7.59 o 
   5   1   4     8620.73     8674.17     62.60 o 
   7   1   4      227.83      207.16      6.45 o 
   9   1   4       73.01       72.12      7.50 o 
  11   1   4      216.29      241.31     11.69 o 
  13   1   4      449.14      485.91     16.43 o 
  15   1   4       82.21       95.65     18.63 o 
 -16   2   4       71.91       39.10     26.99 o 
 -14   2   4       12.55       15.54     20.34 o 
 -12   2   4      428.05      402.15     19.44 o 
 -10   2   4      484.56      418.58     14.02 o 
  -8   2   4     1769.91     1684.96     18.72 o 
  -6   2   4      290.32      315.39      5.92 o 
  -4   2   4    13179.94    13328.18    120.47 o 
  -2   2   4     2530.60     2578.95     32.28 o 
   0   2   4     8688.32     8791.15     68.84 o 
   2   2   4     6081.61     5937.98     51.07 o 
   4   2   4      316.96      369.39      6.72 o 
   6   2   4     1137.87     1088.24     12.86 o 
   8   2   4      772.21      753.22     14.53 o 
  10   2   4      132.59      137.86     11.01 o 
  12   2   4      782.51      803.84     22.73 o 
  14   2   4       16.46       11.78     16.87 o 
 -13   3   4     1179.18     1161.63     30.19 o 
 -11   3   4     1726.37     1843.64     32.86 o 
  -9   3   4      108.92       82.56     11.82 o 
  -7   3   4     5097.65     5062.87     43.21 o 
  -5   3   4     6952.05     6771.42     58.00 o 
  -3   3   4     3193.24     3139.05     33.37 o 
  -1   3   4    16171.52    16194.04    138.36 o 
   1   3   4      482.28      506.30     10.43 o 
   3   3   4    13494.56    13352.85    106.33 o 
   5   3   4     3566.68     3367.99     32.43 o 
   7   3   4      163.75      163.69      9.60 o 
   9   3   4     3177.29     3197.72     38.38 o 
  11   3   4      414.53      398.83     16.27 o 
  13   3   4       51.07       31.21     20.06 o 
 -12   4   4        7.79      -23.64     33.26 o 
 -10   4   4      684.02      684.73     20.51 o 
  -8   4   4       31.81       37.80     11.19 o 
  -6   4   4       14.41       23.20      7.84 o 
  -4   4   4     1405.31     1426.83     20.20 o 
  -2   4   4      343.79      330.34      9.88 o 
   0   4   4       25.50        9.47      8.81 o 
   2   4   4     1056.92     1045.94     18.88 o 
   4   4   4      156.93      159.89     11.56 o 
   6   4   4      460.28      463.47     17.36 o 
   8   4   4      742.04      722.61     20.67 o 
  10   4   4       47.58       41.81     15.56 o 
  -7   5   4      380.12      394.10     23.88 o 
  -5   5   4      716.50      697.99     25.52 o 
  -3   5   4        7.16        1.69     13.20 o 
  -1   5   4     1646.97     1624.58     34.63 o 
   1   5   4        1.51       15.54     15.49 o 
   3   5   4      391.10      375.34     20.06 o 
   5   5   4      461.65      475.48     28.51 o 
   7   5   4      348.16      312.33     22.74 o 
 -16   1   5      120.05      121.67     27.67 o 
 -14   1   5       97.27      108.95     14.58 o 
 -12   1   5     3587.59     3616.22     48.97 o 
 -10   1   5     2817.97     2803.14     29.92 o 
  -8   1   5     2011.19     1962.95     21.57 o 
  -6   1   5    22239.50    21925.64    176.85 o 
  -4   1   5      625.87      544.61      7.92 o 
  -2   1   5     1953.39     1798.62     14.44 o 
   0   1   5    27002.23    28463.93    209.40 o 
   2   1   5       99.42      143.53      3.27 o 
   4   1   5    17497.39    17651.19    120.42 o 
   6   1   5    11590.33    11702.11     92.39 o 
   8   1   5     6164.68     6151.16     51.44 o 
  10   1   5     5301.25     5153.92     47.34 o 
  12   1   5        4.02        3.87     10.94 o 
  14   1   5      781.58      837.30     26.86 o 
  16   1   5        8.28       -2.21     22.57 o 
 -15   2   5      324.43      335.92     21.53 o 
 -13   2   5     1056.99     1074.71     41.28 o 
 -11   2   5      753.90      649.97     15.49 o 
  -9   2   5     6323.21     6128.14     54.01 o 
  -7   2   5     2578.71     2367.06     19.98 o 
  -5   2   5     6987.24     6880.88     49.70 o 
  -3   2   5    23481.69    23769.43    230.73 o 
  -1   2   5     3207.68     3525.59     43.67 o 
   1   2   5    15809.53    15808.55    130.48 o 
   3   2   5    10909.68    10649.07    102.10 o 
   5   2   5     1224.70     1145.81     12.80 o 
   7   2   5     3907.20     3730.12     39.65 o 
   9   2   5     1462.86     1424.21     19.29 o 
  11   2   5     1076.14     1097.14     21.05 o 
  13   2   5      368.04      396.47     19.15 o 
  15   2   5        3.06       -0.51     21.88 o 
 -14   3   5      203.69      232.80     41.93 o 
 -12   3   5       70.51       47.05     14.95 o 
 -10   3   5      547.05      526.52     15.13 o 
  -8   3   5       17.11       23.37      8.66 o 
  -6   3   5        7.18        5.41      7.22 o 
  -4   3   5       72.48       64.21      8.18 o 
  -2   3   5     1165.01     1210.80     15.16 o 
   0   3   5        2.06       16.41      8.50 o 
   2   3   5       61.82       62.06      5.46 o 
   4   3   5      332.92      334.91     10.29 o 
   6   3   5        0.23        5.99     10.20 o 
   8   3   5        2.59        1.68     10.61 o 
  10   3   5        0.47       -9.80     12.19 o 
  12   3   5      101.50      101.62     16.25 o 
 -11   4   5        0.13        6.99     15.39 o 
  -9   4   5     2765.52     2920.19     44.68 o 
  -7   4   5     1965.31     1896.60     21.42 o 
  -5   4   5     2019.24     2053.71     25.39 o 
  -3   4   5     6512.80     6635.58     73.02 o 
  -1   4   5       26.47       33.75      8.75 o 
   1   4   5     2558.41     2552.85     34.68 o 
   3   4   5     1810.30     1755.79     27.24 o 
   5   4   5      419.88      409.29     14.67 o 
   7   4   5     2008.60     1980.76     31.52 o 
   9   4   5      235.35      261.19     16.99 o 
  11   4   5      977.20      979.87     39.39 o 
  -8   5   5       55.36       59.91     23.87 o 
  -6   5   5      614.55      657.85     30.14 o 
  -4   5   5        7.56        4.47     18.11 o 
  -2   5   5      279.36      254.38     15.63 o 
   0   5   5     1803.02     1827.54     86.00 o 
   2   5   5        5.72       -5.90     16.17 o 
   4   5   5     1429.75     1393.11     36.69 o 
   6   5   5     1411.65     1394.36     39.68 o 
   8   5   5      322.34      319.15     64.24 o 
 -16   0   6       42.71       77.84     24.39 o 
 -14   0   6     2381.60     2424.05     49.10 o 
 -12   0   6     1778.77     1723.19     40.79 o 
 -10   0   6     2977.28     2895.28     72.53 o 
  -8   0   6     5232.39     4687.43     73.45 o 
  -6   0   6     2611.63     2627.16     33.20 o 
  -4   0   6    14049.02    13739.16    134.59 o 
  -2   0   6    21874.11    21971.41    202.59 o 
   0   0   6     1908.85     2018.60     19.87 o 
   2   0   6    91372.27    97979.64    834.95 o 
   4   0   6    13774.52    14708.44    162.08 o 
   6   0   6    13050.70    13415.68    148.99 o 
   8   0   6     8822.89     8489.21     97.54 o 
  10   0   6      895.15      848.80     20.12 o 
  12   0   6     1145.88     1219.52     28.55 o 
  14   0   6      145.72      170.73     20.73 o 
  16   0   6        5.16       15.74     24.88 o 
 -15   1   6      156.17      158.28     16.08 o 
 -13   1   6       11.39       26.39     11.59 o 
 -11   1   6     2073.07     1958.94     27.67 o 
  -9   1   6      242.00      229.20     10.30 o 
  -7   1   6     4688.95     4747.72     41.16 o 
  -5   1   6     9215.44     9505.47     73.40 o 
  -3   1   6      285.02      362.29      5.48 o 
  -1   1   6     6656.50     6939.07     51.86 o 
   1   1   6    10144.43    10638.83     79.53 o 
   3   1   6      955.88     1007.67      8.89 o 
   5   1   6     1390.98     1202.45     12.42 o 
   7   1   6        9.56       25.39      5.51 o 
   9   1   6     3735.01     3680.22     35.40 o 
  11   1   6       27.68       40.29     10.39 o 
  13   1   6       24.32        8.94     12.49 o 
  15   1   6      552.33      574.93     24.31 o 
 -16   2   6       42.82       70.90     40.93 o 
 -14   2   6      730.81      765.51     29.23 o 
 -12   2   6       41.09       11.27     14.13 o 
 -10   2   6      205.27      211.22     10.25 o 
  -8   2   6     4799.33     4438.25     37.87 o 
  -6   2   6       14.72       14.04      4.74 o 
  -4   2   6      647.79      590.65      9.20 o 
  -2   2   6    16123.98    16599.60    128.59 o 
   0   2   6      600.58      619.15     16.65 o 
   2   2   6     3855.75     3803.36     32.26 o 
   4   2   6     1015.34      983.19     11.26 o 
   6   2   6     4108.92     3892.65     32.09 o 
   8   2   6      581.48      578.52     12.41 o 
  10   2   6      180.88      183.13     11.85 o 
  12   2   6      533.41      556.15     19.53 o 
  14   2   6      243.13      229.06     20.51 o 
 -13   3   6       20.25       -5.11     16.40 o 
 -11   3   6     3936.77     3981.72     75.50 o 
  -9   3   6      343.37      345.78     12.66 o 
  -7   3   6     3363.24     3330.77     32.13 o 
  -5   3   6     8536.98     8470.46     85.44 o 
  -3   3   6      663.41      666.69     11.57 o 
  -1   3   6    10276.65     9985.62     80.20 o 
   1   3   6    11891.13    12060.60     99.78 o 
   3   3   6     3147.08     3109.95     30.74 o 
   5   3   6    10916.36    10761.29    113.40 o 
   7   3   6      281.03      294.92     12.49 o 
   9   3   6     2411.09     2392.43     32.15 o 
  11   3   6      453.95      473.11     17.23 o 
  13   3   6       98.07      116.63     22.01 o 
 -12   4   6      117.37       90.91     24.22 o 
 -10   4   6       21.48       46.78     16.94 o 
  -8   4   6     1099.39     1115.78     17.26 o 
  -6   4   6       28.05       30.60     10.33 o 
  -4   4   6       18.07       19.71     10.34 o 
  -2   4   6     1652.34     1644.93     26.14 o 
   0   4   6      389.87      392.02     12.22 o 
   2   4   6      140.14      148.29     10.87 o 
   4   4   6      906.45      898.72     23.25 o 
   6   4   6      441.63      439.00     16.64 o 
   8   4   6      312.83      312.68     16.98 o 
  10   4   6      388.36      372.00     22.07 o 
  -7   5   6      274.83      284.35     25.60 o 
  -5   5   6      174.21      121.12     19.59 o 
  -3   5   6       69.18       53.98     12.96 o 
  -1   5   6      386.93      379.35     18.62 o 
   1   5   6      323.00      319.68     20.36 o 
   3   5   6      253.29      280.41     20.07 o 
   5   5   6     1265.14     1291.35     42.18 o 
   7   5   6        8.92       14.83     24.23 o 
 -16   1   7      626.89      670.04     25.73 o 
 -14   1   7      192.71      158.72     14.88 o 
 -12   1   7     1451.02     1407.52     23.68 o 
 -10   1   7     5894.66     5613.19     62.01 o 
  -8   1   7      583.08      608.78     11.16 o 
  -6   1   7    10856.02    10874.71     80.29 o 
  -4   1   7    17202.74    17307.46    130.04 o 
  -2   1   7     8430.48     8434.16     59.48 o 
   0   1   7    23179.28    23579.10    174.18 o 
   2   1   7      744.49      725.42      6.99 o 
   4   1   7    11364.92    11152.22     73.94 o 
   6   1   7     8762.17     8450.53     68.11 o 
   8   1   7      210.79      215.76      8.54 o 
  10   1   7     4396.53     4414.31     41.95 o 
  12   1   7     1087.14     1069.00     22.07 o 
  14   1   7      272.41      310.03     20.05 o 
 -15   2   7       72.47       86.26     18.52 o 
 -13   2   7      524.57      593.96     21.94 o 
 -11   2   7       19.34        9.86      9.62 o 
  -9   2   7     2119.76     2190.17     23.15 o 
  -7   2   7     6130.54     5838.38     45.65 o 
  -5   2   7      161.55      145.62      5.15 o 
  -3   2   7    30291.16    31144.51    254.97 o 
  -1   2   7    19904.02    20736.27    161.85 o 
   1   2   7    11968.86    12207.98    127.60 o 
   3   2   7    14552.06    14458.49    120.52 o 
   5   2   7        4.26        6.20      4.53 o 
   7   2   7     4476.74     4362.47     39.46 o 
   9   2   7      260.12      322.91     14.24 o 
  11   2   7       61.32       87.66     12.00 o 
  13   2   7      884.38      886.83     27.13 o 
  15   2   7       68.39       52.85     40.41 o 
 -14   3   7       11.55        9.56     21.15 o 
 -12   3   7      210.68      174.13     17.90 o 
 -10   3   7       81.77       53.63     11.07 o 
  -8   3   7        0.93       -3.70      7.05 o 
  -6   3   7      305.30      323.03      8.84 o 
  -4   3   7      588.58      591.47     13.01 o 
  -2   3   7      101.20       94.17      6.06 o 
   0   3   7     1557.41     1619.06     16.27 o 
   2   3   7        2.61       15.18      6.96 o 
   4   3   7        4.39        3.78      9.23 o 
   6   3   7      123.02      120.44     11.68 o 
   8   3   7      318.20      331.18     13.95 o 
  10   3   7       13.19       20.89     13.04 o 
  12   3   7       36.59       27.96     14.60 o 
 -11   4   7       61.06       64.04     15.83 o 
  -9   4   7      609.98      620.72     16.93 o 
  -7   4   7     2524.04     2518.67     29.60 o 
  -5   4   7      239.34      233.73     11.48 o 
  -3   4   7     4134.33     4169.35     49.23 o 
  -1   4   7     1859.84     1882.80     27.14 o 
   1   4   7     3596.33     3606.59     44.32 o 
   3   4   7     4438.28     4562.90     50.42 o 
   5   4   7      239.31      222.98     14.34 o 
   7   4   7     2259.00     2177.63     33.97 o 
   9   4   7      545.97      527.02     22.03 o 
  11   4   7        6.83       11.01     19.66 o 
  -8   5   7       52.93       47.54     24.29 o 
  -6   5   7     1274.25     1313.58     39.86 o 
  -4   5   7      492.36      484.60     25.15 o 
  -2   5   7      493.40      478.43     19.49 o 
   0   5   7     1500.48     1480.32     31.56 o 
   2   5   7      486.76      511.87     22.13 o 
   4   5   7      172.24      178.26     17.44 o 
   6   5   7      735.43      725.61     29.61 o 
 -16   0   8      173.12      193.79     23.83 o 
 -14   0   8     1396.22     1379.36     40.99 o 
 -12   0   8     3232.00     3206.68     56.32 o 
 -10   0   8       47.74       52.20     17.18 o 
  -8   0   8    20222.41    20259.18    242.96 o 
  -6   0   8     2824.59     2407.67     30.46 o 
  -4   0   8    12864.87    12653.72    115.48 o 
  -2   0   8    46628.85    48391.20    488.62 o 
   0   0   8       37.51       59.45     13.48 o 
   2   0   8     8957.79     8520.61     86.14 o 
   4   0   8    35666.05    37757.57    408.83 o 
   6   0   8      321.56      328.28     11.03 o 
   8   0   8     6257.38     6220.79     74.20 o 
  10   0   8     1378.98     1296.66     27.61 o 
  12   0   8     2628.98     2884.62     47.03 o 
  14   0   8      335.43      347.51     34.19 o 
 -15   1   8      174.23      224.66     22.98 o 
 -13   1   8        7.27        3.89     13.44 o 
 -11   1   8      232.13      286.63     14.21 o 
  -9   1   8     3915.89     3777.45     46.64 o 
  -7   1   8       78.51       58.63      5.56 o 
  -5   1   8     8063.31     8137.54     62.66 o 
  -3   1   8     2073.35     2058.41     19.90 o 
  -1   1   8     6958.07     7204.99     48.89 o 
   1   1   8     3879.07     4131.17     30.71 o 
   3   1   8     1692.08     1798.58     13.54 o 
   5   1   8     4533.58     4326.50     34.70 o 
   7   1   8     2317.43     2288.90     22.66 o 
   9   1   8      677.02      701.17     13.75 o 
  11   1   8     1239.25     1224.12     20.84 o 
  13   1   8      166.27      188.95     14.51 o 
  15   1   8       12.69      -10.32     22.43 o 
 -14   2   8      184.07      211.43     21.40 o 
 -12   2   8      970.22      931.69     26.77 o 
 -10   2   8      114.44       81.82     10.82 o 
  -8   2   8     2625.04     2674.88     23.68 o 
  -6   2   8     2642.25     2574.54     22.06 o 
  -4   2   8     2388.62     2304.69     22.18 o 
  -2   2   8     2498.79     2436.23     20.58 o 
   0   2   8       86.27      118.28      4.96 o 
   2   2   8     7203.67     7345.20     66.10 o 
   4   2   8     1420.39     1336.53     13.79 o 
   6   2   8       63.22       70.12      6.31 o 
   8   2   8     5269.62     5183.95     46.58 o 
  10   2   8       18.32       20.25     10.87 o 
  12   2   8       83.08       70.92     16.42 o 
  14   2   8      222.08      209.42     24.83 o 
 -13   3   8      399.07      338.73     20.65 o 
 -11   3   8     1529.85     1580.08     30.20 o 
  -9   3   8     3030.74     2902.32     34.27 o 
  -7   3   8      192.51      206.21      7.77 o 
  -5   3   8    20575.14    20597.21    164.33 o 
  -3   3   8     2083.43     2118.82     24.66 o 
  -1   3   8     9165.58     9340.99     85.35 o 
   1   3   8     9528.16     9615.67     90.76 o 
   3   3   8       19.94        5.47      8.60 o 
   5   3   8     4883.65     4883.51     56.22 o 
   7   3   8     1816.36     1774.03     28.31 o 
   9   3   8      534.21      522.30     16.46 o 
  11   3   8     2402.99     2423.39     34.88 o 
  13   3   8        5.78       27.70     21.32 o 
 -12   4   8      140.05      166.15     27.86 o 
 -10   4   8       37.18       48.55     12.93 o 
  -8   4   8      360.18      373.32     13.00 o 
  -6   4   8        5.23       -9.56     10.11 o 
  -4   4   8      203.92      178.36     12.63 o 
  -2   4   8      203.38      207.43      9.95 o 
   0   4   8      147.07      165.02     10.73 o 
   2   4   8     1077.78     1032.47     26.49 o 
   4   4   8      670.21      689.93     18.81 o 
   6   4   8      284.93      274.70     17.61 o 
   8   4   8      702.02      654.63     20.96 o 
  10   4   8       38.45       42.12     17.18 o 
  -7   5   8       47.31       17.95     23.07 o 
  -5   5   8      551.12      579.59     24.98 o 
  -3   5   8       16.77      -10.87     20.15 o 
  -1   5   8     1020.52     1009.85     26.55 o 
   1   5   8      343.34      368.90     32.85 o 
   3   5   8       15.89       29.32     15.65 o 
   5   5   8      280.62      268.44     20.22 o 
   7   5   8      410.11      383.16     28.27 o 
 -16   1   9      734.35      836.50     32.60 o 
 -14   1   9     1313.46     1329.69     27.35 o 
 -12   1   9        2.08        5.61     12.37 o 
 -10   1   9     6885.21     6682.51     65.51 o 
  -8   1   9      986.72      863.25     13.05 o 
  -6   1   9     5426.77     5236.92     44.14 o 
  -4   1   9    15292.32    14861.19    119.42 o 
  -2   1   9     1071.20     1273.93     11.50 o 
   0   1   9    22456.38    23090.51    170.62 o 
   2   1   9    21012.08    22467.04    153.13 o 
   4   1   9     3986.95     4058.16     31.77 o 
   6   1   9     9610.33     9473.65     72.26 o 
   8   1   9      755.22      683.22     13.13 o 
  10   1   9     1310.57     1354.81     19.21 o 
  12   1   9      511.57      538.07     23.99 o 
  14   1   9        0.88        7.22     18.70 o 
 -15   2   9      117.35      107.33     19.05 o 
 -13   2   9     1713.54     1669.40     33.92 o 
 -11   2   9      775.07      753.62     20.80 o 
  -9   2   9     1782.08     1715.00     21.06 o 
  -7   2   9    14929.08    14871.98    105.89 o 
  -5   2   9      761.33      717.62      9.42 o 
  -3   2   9     3165.16     2878.46     26.79 o 
  -1   2   9    17950.01    18419.65    137.51 o 
   1   2   9       49.93      106.13      5.29 o 
   3   2   9    10437.20    10442.95     88.41 o 
   5   2   9     3624.09     3606.20     36.63 o 
   7   2   9     6467.50     6257.08     54.53 o 
   9   2   9     3749.78     3654.38     38.61 o 
  11   2   9       78.20       91.21     11.74 o 
  13   2   9      592.75      623.90     23.50 o 
 -14   3   9        2.91        2.99     21.41 o 
 -12   3   9       67.00       59.23     16.20 o 
 -10   3   9       60.64       58.19     11.32 o 
  -8   3   9      266.01      260.27      9.81 o 
  -6   3   9      120.27      105.33      6.36 o 
  -4   3   9      223.97      226.42     10.50 o 
  -2   3   9     1129.24     1202.18     15.42 o 
   0   3   9       10.93        4.20      7.29 o 
   2   3   9       31.88       39.78      7.85 o 
   4   3   9      191.48      183.51     11.63 o 
   6   3   9      138.76      130.26     12.39 o 
   8   3   9      491.80      489.74     17.26 o 
  10   3   9      401.75      398.14     16.58 o 
  12   3   9        2.17       26.36     15.37 o 
 -11   4   9     1204.15     1259.20     28.31 o 
  -9   4   9      303.10      317.53     15.33 o 
  -7   4   9     1912.18     1996.16     26.43 o 
  -5   4   9       23.01       15.67     10.46 o 
  -3   4   9     2634.25     2685.56     36.06 o 
  -1   4   9     2932.38     3077.86     36.38 o 
   1   4   9       89.36       86.29     11.19 o 
   3   4   9     5905.28     5871.49     66.81 o 
   5   4   9     2409.97     2356.95     34.60 o 
   7   4   9     1203.62     1212.11     26.16 o 
   9   4   9      968.99      997.63     26.26 o 
  -8   5   9       87.38       42.38     26.12 o 
  -6   5   9      448.38      524.01     24.94 o 
  -4   5   9     1909.85     2023.10     39.81 o 
  -2   5   9       15.48       23.81     15.70 o 
   0   5   9      873.51      888.19     26.12 o 
   2   5   9      628.18      665.85     21.54 o 
   4   5   9      189.05      191.48     19.17 o 
   6   5   9      235.40      217.43     26.74 o 
 -16   0  10      401.66      434.34     34.23 o 
 -14   0  10       86.28      100.77     20.09 o 
 -12   0  10     8128.88     7815.90    146.35 o 
 -10   0  10      612.67      570.95     35.23 o 
  -8   0  10     8193.98     8009.89    100.24 o 
  -6   0  10    22330.25    22251.99    217.96 o 
  -4   0  10      964.65      953.64     12.65 o 
  -2   0  10    34110.62    35714.36    360.39 o 
   0   0  10    15653.37    16576.41    167.13 o 
   2   0  10    12070.52    12779.33    141.46 o 
   4   0  10    10688.29    10207.04    103.41 o 
   6   0  10      403.30      428.98     13.22 o 
   8   0  10     6392.86     6386.78     76.38 o 
  10   0  10     1735.63     1731.62     33.16 o 
  12   0  10        6.11      -10.50     15.35 o 
  14   0  10     2300.93     2469.76     59.71 o 
 -15   1  10      212.56      178.11     16.39 o 
 -13   1  10       15.55        9.76     13.55 o 
 -11   1  10      500.74      517.17     19.44 o 
  -9   1  10      456.06      480.64     13.65 o 
  -7   1  10      646.48      662.17      9.83 o 
  -5   1  10     4653.71     4677.80     37.48 o 
  -3   1  10     5835.46     6135.59     51.09 o 
  -1   1  10        8.30       23.32      3.35 o 
   1   1  10    21805.61    23326.86    164.58 o 
   3   1  10     1092.61     1142.80     11.69 o 
   5   1  10     3118.30     3241.86     26.09 o 
   7   1  10     2356.90     2313.14     22.04 o 
   9   1  10        6.31        3.22      8.21 o 
  11   1  10      182.33      226.38     15.49 o 
  13   1  10       28.00       15.65     13.37 o 
  15   1  10        1.03      -14.73     21.95 o 
 -14   2  10       12.27       16.82     16.65 o 
 -12   2  10      639.31      659.06     22.50 o 
 -10   2  10      106.88      105.25     13.12 o 
  -8   2  10      905.68      870.89     11.84 o 
  -6   2  10     3634.54     3605.24     29.67 o 
  -4   2  10      340.21      338.31      7.76 o 
  -2   2  10     6730.48     6514.98     47.89 o 
   0   2  10     4803.00     5061.63     43.82 o 
   2   2  10     3876.70     3951.73     35.80 o 
   4   2  10     4171.24     4139.86     35.06 o 
   6   2  10       32.50       21.13      6.55 o 
   8   2  10      787.62      789.96     17.41 o 
  10   2  10      331.29      354.90     14.39 o 
  12   2  10       81.91       80.73     15.13 o 
  14   2  10       64.86       67.25     21.91 o 
 -13   3  10       12.43       35.24     17.27 o 
 -11   3  10      482.09      516.91     18.53 o 
  -9   3  10     4705.25     4711.72     51.45 o 
  -7   3  10      120.18      117.39      7.67 o 
  -5   3  10     1621.78     1583.55     17.84 o 
  -3   3  10    18896.46    19199.14    167.23 o 
  -1   3  10     2033.90     1985.93     22.84 o 
   1   3  10    10894.75    10944.78    106.63 o 
   3   3  10     2511.23     2563.30     33.63 o 
   5   3  10    10507.32    10504.80    112.06 o 
   7   3  10     1528.15     1551.05     39.72 o 
   9   3  10        1.37      -13.87     13.87 o 
  11   3  10     1239.22     1327.74     28.79 o 
  13   3  10      248.40      224.36     27.84 o 
 -12   4  10      345.94      319.15     40.41 o 
 -10   4  10        3.61      -10.50     13.73 o 
  -8   4  10      346.47      378.22     14.64 o 
  -6   4  10      710.47      735.81     16.83 o 
  -4   4  10     1225.16     1210.11     23.34 o 
  -2   4  10      622.53      646.51     14.99 o 
   0   4  10      698.28      697.28     16.50 o 
   2   4  10      152.69      127.70     12.63 o 
   4   4  10      136.72      147.03     13.98 o 
   6   4  10      694.27      673.07     20.10 o 
   8   4  10       26.19       39.59     15.74 o 
  10   4  10      108.21      106.95     18.53 o 
  -7   5  10       88.90      120.57     23.96 o 
  -5   5  10      915.20      896.94     29.18 o 
  -3   5  10      255.16      304.57     24.88 o 
  -1   5  10       13.01       15.17     16.51 o 
   1   5  10     2363.80     2334.40     37.12 o 
   3   5  10       10.91        8.44     17.15 o 
   5   5  10      119.94      106.63     18.76 o 
 -16   1  11       62.93       69.10     19.45 o 
 -14   1  11     1488.51     1574.41     29.90 o 
 -12   1  11       93.08       76.83     16.06 o 
 -10   1  11     3200.44     3307.30     42.64 o 
  -8   1  11     7211.05     6896.90     62.44 o 
  -6   1  11     2805.68     2764.41     25.60 o 
  -4   1  11    27575.10    28269.35    240.90 o 
  -2   1  11     8182.89     8458.47     65.40 o 
   0   1  11    19706.47    20497.52    177.51 o 
   2   1  11    12633.00    12861.17    101.10 o 
   4   1  11      289.94      335.82      7.23 o 
   6   1  11     6878.54     6840.61     51.09 o 
   8   1  11     1095.05     1143.24     15.76 o 
  10   1  11      341.00      417.60     13.03 o 
  12   1  11     1739.04     1798.08     29.13 o 
  14   1  11        0.86       -4.30     16.08 o 
 -15   2  11       65.64       62.10     22.03 o 
 -13   2  11      442.33      436.51     20.78 o 
 -11   2  11     3182.95     2998.27     66.11 o 
  -9   2  11      499.80      470.46     14.75 o 
  -7   2  11     5133.61     5119.95     40.87 o 
  -5   2  11    11092.91    10918.87     87.06 o 
  -3   2  11     3780.81     3716.50     36.39 o 
  -1   2  11     9262.54     9077.82     72.67 o 
   1   2  11      141.69      142.61      6.76 o 
   3   2  11    11500.03    11443.39     92.41 o 
   5   2  11     5680.94     5679.07     49.18 o 
   7   2  11       89.23       95.25      8.00 o 
   9   2  11     5525.76     5425.30     53.54 o 
  11   2  11      885.65      823.08     21.96 o 
  13   2  11      117.05      113.54     20.26 o 
 -14   3  11        6.35      -10.14     21.23 o 
 -12   3  11       35.59       40.36     16.13 o 
 -10   3  11        0.04       16.37     11.20 o 
  -8   3  11      299.96      308.52     10.27 o 
  -6   3  11      803.85      764.79     14.41 o 
  -4   3  11       13.91       26.16      6.40 o 
  -2   3  11       99.22      105.50      7.57 o 
   0   3  11       64.86       63.38      7.96 o 
   2   3  11       19.38       21.87      9.46 o 
   4   3  11      730.04      739.15     18.23 o 
   6   3  11      319.14      313.52     14.62 o 
   8   3  11      275.98      253.60     15.86 o 
  10   3  11       53.37       47.49     15.57 o 
  12   3  11        1.62      -12.45     21.69 o 
 -11   4  11      526.58      520.21     22.92 o 
  -9   4  11       19.01       24.13     12.73 o 
  -7   4  11     3220.75     3260.21     39.28 o 
  -5   4  11     2884.62     2874.27     35.18 o 
  -3   4  11     2918.75     2815.80     37.50 o 
  -1   4  11     6603.51     6689.25     76.02 o 
   1   4  11      215.08      242.40     17.30 o 
   3   4  11     1334.73     1329.71     27.70 o 
   5   4  11     1006.09     1031.00     23.99 o 
   7   4  11        9.25      -14.83     14.83 o 
   9   4  11      809.68      808.27     24.75 o 
  -6   5  11      109.13      136.01     24.23 o 
  -4   5  11      640.33      700.11     29.05 o 
  -2   5  11      312.59      315.34     26.80 o 
   0   5  11      741.42      725.68     21.99 o 
   2   5  11      863.35      882.53     26.13 o 
   4   5  11        2.06      -14.40     17.79 o 
   6   5  11     1038.16      972.03     38.72 o 
 -16   0  12     1265.78     1402.16     51.77 o 
 -14   0  12      164.92      120.31     26.10 o 
 -12   0  12     1374.87     1490.12     44.95 o 
 -10   0  12     8629.63     8261.05    118.62 o 
  -8   0  12     4444.65     4398.98     58.58 o 
  -6   0  12    20226.79    20136.54    197.87 o 
  -4   0  12     2581.46     2508.09     26.14 o 
  -2   0  12    46663.58    49543.34    819.30 o 
   0   0  12    16051.79    16757.22    183.99 o 
   2   0  12      684.28      708.60     14.73 o 
   4   0  12    20110.38    20469.78    225.88 o 
   6   0  12     3551.17     3627.95     41.84 o 
   8   0  12     2033.78     2259.64     30.37 o 
  10   0  12     3338.44     3299.66     50.79 o 
  12   0  12       49.02       50.44     16.85 o 
  14   0  12      172.53      205.93     38.86 o 
 -15   1  12      148.12      155.95     16.54 o 
 -13   1  12      445.35      410.77     21.04 o 
 -11   1  12      340.71      316.13     14.93 o 
  -9   1  12     3052.85     3037.05     40.47 o 
  -7   1  12     1106.33     1026.03     13.54 o 
  -5   1  12     1542.02     1467.78     14.71 o 
  -3   1  12     3396.00     3271.58     26.17 o 
  -1   1  12     1414.42     1700.53     16.01 o 
   1   1  12     1680.89     1532.23     15.32 o 
   3   1  12     6795.68     7504.87     60.89 o 
   5   1  12      326.66      345.54      7.68 o 
   7   1  12     2387.88     2256.85     21.72 o 
   9   1  12      333.51      331.64     11.00 o 
  11   1  12     1107.03     1139.32     22.86 o 
  13   1  12       23.17       20.57     14.32 o 
 -14   2  12      101.90      100.39     19.63 o 
 -12   2  12     1243.14     1284.10     29.39 o 
 -10   2  12      632.86      596.13     25.69 o 
  -8   2  12      131.06      139.40      8.56 o 
  -6   2  12     8250.71     8059.13     64.35 o 
  -4   2  12      203.58      209.49      6.77 o 
  -2   2  12     2224.64     2158.53     19.82 o 
   0   2  12     4626.36     4618.63     40.85 o 
   2   2  12       65.00       59.77      7.80 o 
   4   2  12     2811.69     2877.13     32.64 o 
   6   2  12      350.12      335.38     10.13 o 
   8   2  12      744.14      723.31     14.13 o 
  10   2  12      890.72      793.56     27.79 o 
  12   2  12      120.27      125.37     23.79 o 
  14   2  12      117.06      116.33     23.65 o 
 -13   3  12     1485.48     1502.13     46.51 o 
 -11   3  12        2.76       -2.98     14.80 o 
  -9   3  12     4790.02     4858.96     73.04 o 
  -7   3  12      988.78      991.81     13.99 o 
  -5   3  12     3127.90     3131.70     32.77 o 
  -3   3  12     4705.65     4674.44     45.55 o 
  -1   3  12      450.39      500.47     12.14 o 
   1   3  12     8598.56     8509.75     90.59 o 
   3   3  12     7019.22     6978.21     76.87 o 
   5   3  12       43.78       72.25     12.08 o 
   7   3  12     9897.65     9797.07    118.17 o 
   9   3  12       44.73       52.91     20.93 o 
  11   3  12      387.64      443.55     20.96 o 
 -10   4  12        4.91      -11.16     14.01 o 
  -8   4  12       82.95       77.76     11.70 o 
  -6   4  12     2067.48     2103.67     29.37 o 
  -4   4  12       69.98       86.34     13.05 o 
  -2   4  12      758.85      743.89     23.11 o 
   0   4  12     1036.95     1079.92     21.51 o 
   2   4  12        4.80        2.78     12.13 o 
   4   4  12      221.46      221.47     15.18 o 
   6   4  12       12.71       18.09     14.43 o 
   8   4  12        7.83        0.86     16.05 o 
  10   4  12      182.59      216.18     24.87 o 
  -7   5  12      115.80       76.46     23.97 o 
  -5   5  12      658.40      630.76     22.19 o 
  -3   5  12      749.70      803.78     47.86 o 
  -1   5  12        0.05       -6.06     14.66 o 
   1   5  12      182.77      187.56     21.45 o 
   3   5  12      443.64      434.89     22.01 o 
   5   5  12      286.59      277.66     23.95 o 
 -16   1  13      162.56      131.76     24.63 o 
 -14   1  13     1551.97     1572.73     34.20 o 
 -12   1  13     1258.69     1221.85     39.93 o 
 -10   1  13     2338.63     2335.02     33.52 o 
  -8   1  13    13677.97    13525.13    115.17 o 
  -6   1  13      279.24      248.78      6.67 o 
  -4   1  13    13169.87    12964.16    100.69 o 
  -2   1  13    17416.91    17902.98    130.71 o 
   0   1  13      536.51      472.46      8.13 o 
   2   1  13    15689.87    15987.97    129.54 o 
   4   1  13     1186.93     1129.36     14.52 o 
   6   1  13     6075.56     6020.94     46.04 o 
   8   1  13     3290.13     3156.90     28.70 o 
  10   1  13      139.76      143.62     10.33 o 
  12   1  13      774.00      873.18     19.16 o 
  14   1  13      290.39      257.30     16.37 o 
 -15   2  13      418.75      402.83     26.69 o 
 -13   2  13      261.71      292.24     23.04 o 
 -11   2  13     2193.38     2194.42     54.08 o 
  -9   2  13      106.31      117.37      9.73 o 
  -7   2  13      655.64      676.42     11.27 o 
  -5   2  13     5162.45     5130.85     45.12 o 
  -3   2  13        6.58       11.98      5.10 o 
  -1   2  13    14173.27    14126.92    117.07 o 
   1   2  13    12373.67    12777.52    106.56 o 
   3   2  13     3642.09     3721.24     40.61 o 
   5   2  13    10109.83     9932.84     96.81 o 
   7   2  13      567.40      550.65     17.50 o 
   9   2  13      528.07      624.62     21.48 o 
  11   2  13      444.48      406.16     18.29 o 
  13   2  13        3.34       25.59     17.81 o 
 -14   3  13       25.35        2.07     21.27 o 
 -12   3  13      105.03      101.37     26.47 o 
 -10   3  13       36.03       28.88     10.28 o 
  -8   3  13      281.11      300.94     11.16 o 
  -6   3  13        5.67       -2.56      6.75 o 
  -4   3  13        0.74       -7.96      7.96 o 
  -2   3  13       30.77       45.81      8.38 o 
   0   3  13       96.52      110.19     10.21 o 
   2   3  13      970.95      982.72     20.03 o 
   4   3  13      213.44      200.06     13.37 o 
   6   3  13       56.63       50.82     13.57 o 
   8   3  13        2.29      -14.11     14.11 o 
  10   3  13       10.31       11.72     15.88 o 
  12   3  13        6.46      -22.52     22.52 o 
 -11   4  13     1051.08     1006.48     31.91 o 
  -9   4  13      123.13       90.53     12.94 o 
  -7   4  13      982.43      989.63     24.81 o 
  -5   4  13     3599.87     3683.97     46.71 o 
  -3   4  13      570.85      576.51     17.70 o 
  -1   4  13     3765.67     3869.24     74.62 o 
   1   4  13     2030.21     2103.64     31.61 o 
   3   4  13     1508.29     1432.02     29.25 o 
   5   4  13     1844.34     1872.98     32.02 o 
   7   4  13      181.69      161.07     17.48 o 
   9   4  13      791.57      862.52     29.35 o 
  -6   5  13        7.31       -3.01     18.84 o 
  -4   5  13     1354.30     1379.49     63.26 o 
  -2   5  13      695.43      738.76     23.09 o 
   0   5  13      204.85      163.43     17.81 o 
   2   5  13     1384.63     1367.68     31.96 o 
   4   5  13      404.39      356.99     24.38 o 
 -16   0  14      891.61      933.79     44.25 o 
 -14   0  14       88.69       61.96     26.10 o 
 -12   0  14     1262.73     1286.97     42.01 o 
 -10   0  14     5447.62     5342.82     81.13 o 
  -8   0  14       47.63       41.66     12.25 o 
  -6   0  14    22930.66    22828.07    241.46 o 
  -4   0  14    26056.68    27386.35    247.92 o 
  -2   0  14     4252.96     4083.50     54.69 o 
   0   0  14    50847.52    54608.88    590.89 o 
   2   0  14      891.70      884.52     17.52 o 
   4   0  14    11518.46    11819.25    133.39 o 
   6   0  14     5881.17     6042.40     71.13 o 
   8   0  14      711.28      692.74     17.84 o 
  10   0  14     1477.89     1553.81     28.38 o 
  12   0  14      445.66      402.38     20.65 o 
  14   0  14      149.60      142.41     19.96 o 
 -15   1  14       85.69       92.07     18.80 o 
 -13   1  14     1552.05     1462.47     33.42 o 
 -11   1  14       69.44       58.91     12.45 o 
  -9   1  14      244.69      258.74     10.04 o 
  -7   1  14     3319.77     3285.30     32.49 o 
  -5   1  14       68.16       98.22      6.97 o 
  -3   1  14     3322.94     3282.37     28.10 o 
  -1   1  14      419.81      364.36      7.53 o 
   1   1  14     2637.97     2555.19     23.48 o 
   3   1  14     3286.95     3219.86     35.59 o 
   5   1  14      225.95      258.75      8.65 o 
   7   1  14     1088.52     1122.98     14.75 o 
   9   1  14     1433.03     1334.21     19.76 o 
  11   1  14        0.76        1.35     10.19 o 
  13   1  14      577.75      644.10     18.77 o 
 -14   2  14       58.60       60.27     18.05 o 
 -12   2  14      242.19      246.52     17.75 o 
 -10   2  14     2040.29     1997.30     28.10 o 
  -8   2  14       95.00       96.30      9.60 o 
  -6   2  14      805.01      769.85     12.39 o 
  -4   2  14     5106.22     5016.95     45.15 o 
  -2   2  14     2502.29     2397.78     22.10 o 
   0   2  14     3168.66     3129.95     31.39 o 
   2   2  14      338.96      381.87     12.72 o 
   4   2  14     6304.49     6049.15     61.60 o 
   6   2  14      415.42      412.95     13.41 o 
   8   2  14        2.75       -8.35     12.64 o 
  10   2  14     1038.02     1016.78     22.79 o 
  12   2  14       45.54       32.39     15.76 o 
 -13   3  14      579.38      517.65     27.97 o 
 -11   3  14      135.49      132.45     16.46 o 
  -9   3  14     1350.48     1384.21     40.96 o 
  -7   3  14     5822.32     5743.63     53.31 o 
  -5   3  14      817.42      797.75     17.76 o 
  -3   3  14    11543.71    11543.63    126.88 o 
  -1   3  14     3542.85     3656.48     44.19 o 
   1   3  14     5057.49     4967.31     57.01 o 
   3   3  14     4120.24     4123.66     50.19 o 
   5   3  14      763.16      749.51     20.52 o 
   7   3  14     1547.08     1619.73     29.81 o 
   9   3  14     1252.23     1190.88     35.71 o 
  11   3  14       43.63       37.16     23.19 o 
 -10   4  14      812.60      826.61     25.31 o 
  -8   4  14       75.97       71.95     12.61 o 
  -6   4  14      186.43      207.41     11.33 o 
  -4   4  14     1798.17     1750.94     27.34 o 
  -2   4  14      429.29      410.59     16.97 o 
   0   4  14      168.99      192.59     13.77 o 
   2   4  14      505.13      535.06     17.89 o 
   4   4  14     1407.98     1403.68     27.90 o 
   6   4  14       62.06       80.45     16.27 o 
   8   4  14       32.01       34.67     17.36 o 
  -5   5  14       12.75       33.14     22.41 o 
  -3   5  14     1510.16     1491.70     30.96 o 
  -1   5  14       38.65       51.63     17.17 o 
   1   5  14      495.66      472.86     21.89 o 
   3   5  14      247.04      269.98     21.36 o 
 -16   1  15        7.35        8.41     23.38 o 
 -14   1  15      143.98      218.93     31.58 o 
 -12   1  15     3159.35     3090.94     43.46 o 
 -10   1  15      103.70       89.75     12.30 o 
  -8   1  15     9171.36     8924.89     78.23 o 
  -6   1  15    10875.78    10831.55     80.41 o 
  -4   1  15     8784.81     8713.68     69.13 o 
  -2   1  15    16214.15    16525.74    129.00 o 
   0   1  15        5.54        6.29      4.94 o 
   2   1  15    15886.73    16204.64    148.16 o 
   4   1  15     4130.57     4183.00     38.70 o 
   6   1  15      414.13      490.49     12.03 o 
   8   1  15     6030.28     5831.95     49.73 o 
  10   1  15      357.19      330.23     14.28 o 
  12   1  15      308.38      344.63     15.85 o 
  14   1  15      270.55      245.64     26.22 o 
 -15   2  15      981.91     1030.26     40.23 o 
 -13   2  15        8.19        1.85     19.44 o 
 -11   2  15     1823.40     1850.54     33.74 o 
  -9   2  15     2155.61     2095.83     32.67 o 
  -7   2  15     4241.79     4236.88     38.63 o 
  -5   2  15     7262.84     7304.94     62.75 o 
  -3   2  15     1423.75     1376.74     16.79 o 
  -1   2  15     5755.45     5516.31     61.76 o 
   1   2  15     7509.77     7624.86     66.08 o 
   3   2  15     2678.04     2776.31     32.62 o 
   5   2  15     4980.25     4846.91     51.95 o 
   7   2  15     1514.43     1462.73     23.64 o 
   9   2  15      400.33      452.54     19.54 o 
  11   2  15     1519.96     1589.11     34.19 o 
  13   2  15       97.37       81.28     23.93 o 
 -12   3  15        5.19       10.00     16.44 o 
 -10   3  15        0.33        2.10     11.88 o 
  -8   3  15       75.85       79.82     11.31 o 
  -6   3  15       99.36       98.11      9.71 o 
  -4   3  15      248.62      240.25     11.16 o 
  -2   3  15      250.35      213.13     10.44 o 
   0   3  15        4.68        2.33     10.20 o 
   2   3  15      140.18      123.83     14.75 o 
   4   3  15       43.17       23.58     12.42 o 
   6   3  15        2.33      -13.05     13.46 o 
   8   3  15       33.58       21.58     15.55 o 
  10   3  15       38.02       19.76     17.20 o 
 -11   4  15      868.82      885.54     32.82 o 
  -9   4  15     1952.47     1895.55     30.38 o 
  -7   4  15      364.73      346.60     14.80 o 
  -5   4  15     2215.37     2298.90     42.94 o 
  -3   4  15      201.23      243.66     15.78 o 
  -1   4  15     1663.96     1677.27     27.68 o 
   1   4  15     1752.49     1793.45     31.28 o 
   3   4  15       16.12        1.22     15.34 o 
   5   4  15     3158.19     3102.59     44.12 o 
   7   4  15     1012.55     1013.04     27.20 o 
   9   4  15      418.47      416.34     27.27 o 
  -6   5  15     1000.33     1098.49     33.94 o 
  -4   5  15      806.11      812.07     29.16 o 
  -2   5  15     1746.07     1845.80     35.23 o 
   0   5  15      189.98      221.68     19.79 o 
   2   5  15      977.02      976.31     29.30 o 
   4   5  15      288.82      291.91     24.78 o 
 -16   0  16       86.66       78.42     27.92 o 
 -14   0  16     1872.75     1910.44     56.50 o 
 -12   0  16      731.98      741.42     55.44 o 
 -10   0  16    11571.75    11408.71    160.36 o 
  -8   0  16     6441.62     6218.45     78.66 o 
  -6   0  16    10337.33    10230.68    102.26 o 
  -4   0  16    14217.68    14060.10    172.33 o 
  -2   0  16     3159.56     3645.58     44.87 o 
   0   0  16    18002.25    18230.16    200.96 o 
   2   0  16     8419.61     9112.60    104.33 o 
   4   0  16     4064.18     4284.39     53.99 o 
   6   0  16    14695.72    14137.00    160.32 o 
   8   0  16       27.77       29.73     11.90 o 
  10   0  16     3134.01     3130.66     44.37 o 
  12   0  16      392.34      432.98     34.18 o 
  14   0  16        9.89       -0.73     18.55 o 
 -15   1  16        2.93       24.28     21.83 o 
 -13   1  16      105.06      100.14     17.82 o 
 -11   1  16      774.57      748.00     21.20 o 
  -9   1  16     1640.04     1622.03     24.63 o 
  -7   1  16      107.54      133.52      9.72 o 
  -5   1  16      292.00      303.96      7.58 o 
  -3   1  16     8734.89     9192.96     72.16 o 
  -1   1  16     2399.50     2453.59     22.81 o 
   1   1  16      195.47      223.65      7.12 o 
   3   1  16     6761.83     6658.60     58.35 o 
   5   1  16      691.93      704.73     13.38 o 
   7   1  16       25.60       54.83      9.51 o 
   9   1  16      501.54      576.20     19.28 o 
  11   1  16        7.46      -10.47     10.47 o 
  13   1  16       24.62      -16.07     18.46 o 
 -14   2  16      831.94      795.56     27.02 o 
 -12   2  16       27.10       27.26     15.89 o 
 -10   2  16     1568.39     1504.43     36.28 o 
  -8   2  16       72.72       65.11     10.39 o 
  -6   2  16     1714.91     1696.14     19.61 o 
  -4   2  16     2289.77     2204.09     22.85 o 
  -2   2  16       54.49       49.96      6.21 o 
   0   2  16     4993.22     5076.86     47.65 o 
   2   2  16     2797.27     2666.76     35.15 o 
   4   2  16      278.79      293.36     12.03 o 
   6   2  16     3609.65     3353.76     39.72 o 
   8   2  16       21.79       16.00     13.97 o 
  10   2  16      165.51      162.66     17.13 o 
  12   2  16       99.30      120.48     19.96 o 
 -13   3  16     1809.54     1963.29     46.72 o 
 -11   3  16      293.58      269.18     17.64 o 
  -9   3  16     1013.23     1060.78     21.62 o 
  -7   3  16     5704.05     5832.79     69.26 o 
  -5   3  16      395.96      441.48     22.80 o 
  -3   3  16     3451.73     3540.74     43.02 o 
  -1   3  16     8624.49     8844.13     95.00 o 
   1   3  16      112.34      119.48     12.02 o 
   3   3  16     6621.62     6529.17     74.28 o 
   5   3  16      409.15      401.21     17.19 o 
   7   3  16     1166.29     1190.08     28.27 o 
   9   3  16     1212.32     1235.97     29.02 o 
  11   3  16        8.46       -0.63     20.87 o 
 -10   4  16      275.61      302.13     19.26 o 
  -8   4  16      318.87      342.04     15.52 o 
  -6   4  16      201.72      216.88     14.97 o 
  -4   4  16      543.48      516.48     23.27 o 
  -2   4  16       34.94       27.07     14.63 o 
   0   4  16     1226.32     1161.40     24.31 o 
   2   4  16      251.99      247.74     20.08 o 
   4   4  16        0.34       -2.94     15.18 o 
   6   4  16     1171.11     1179.59     30.20 o 
   8   4  16       13.62       -4.66     19.32 o 
  -5   5  16      301.10      272.43     27.17 o 
  -3   5  16      413.69      417.79     20.32 o 
  -1   5  16      374.79      359.71     20.79 o 
   1   5  16       90.69       74.79     19.57 o 
   3   5  16     1226.62     1249.43     36.01 o 
 -14   1  17      486.76      470.12     27.43 o 
 -12   1  17     2212.85     2156.71     35.04 o 
 -10   1  17      409.04      387.07     14.37 o 
  -8   1  17     1764.83     1806.56     21.82 o 
  -6   1  17     8192.16     8147.74     64.44 o 
  -4   1  17      304.88      377.88      9.27 o 
  -2   1  17    21486.59    21860.63    169.92 o 
   0   1  17     8384.59     8697.21     74.17 o 
   2   1  17     8627.91     8794.46     75.32 o 
   4   1  17    13378.46    13155.30    110.58 o 
   6   1  17       37.58       48.35      9.38 o 
   8   1  17     1671.50     1720.17     24.19 o 
  10   1  17      585.58      531.97     15.00 o 
  12   1  17       64.56       85.63     14.56 o 
 -13   2  17      238.19      183.12     18.32 o 
 -11   2  17     1228.68     1250.61     41.13 o 
  -9   2  17     4666.50     4588.57     51.51 o 
  -7   2  17       69.69       56.35      8.80 o 
  -5   2  17     9966.72    10018.06     89.50 o 
  -3   2  17     6128.56     6088.80     50.52 o 
  -1   2  17      867.91      845.68     12.32 o 
   1   2  17     6307.69     6297.70     70.28 o 
   3   2  17      151.55      137.84     10.47 o 
   5   2  17      873.52      868.70     18.55 o 
   7   2  17     2120.49     2103.86     29.89 o 
   9   2  17        2.47      -13.53     14.61 o 
  11   2  17      857.16      981.14     29.89 o 
 -12   3  17       23.46       23.30     17.03 o 
 -10   3  17       10.34       -2.60     17.56 o 
  -8   3  17       90.51       65.81     12.84 o 
  -6   3  17       96.60       94.75     11.67 o 
  -4   3  17       13.68       10.30     12.04 o 
  -2   3  17       20.50        9.02     11.15 o 
   0   3  17       10.27       10.87     11.49 o 
   2   3  17       36.38       23.15     12.19 o 
   4   3  17      167.70      180.83     16.84 o 
   6   3  17      281.04      268.69     17.04 o 
   8   3  17       87.88       89.13     16.86 o 
  10   3  17        0.16        8.07     18.07 o 
  -9   4  17     1126.32     1192.51     27.13 o 
  -7   4  17      114.07      114.87     14.60 o 
  -5   4  17     2876.51     2866.22     42.89 o 
  -3   4  17     1813.57     1999.97     35.13 o 
  -1   4  17     1130.13     1112.54     23.88 o 
   1   4  17     4410.88     4463.70     99.52 o 
   3   4  17      121.43      175.93     16.53 o 
   5   4  17      639.81      693.74     22.67 o 
   7   4  17      756.75      788.61     24.85 o 
  -4   5  17      129.73      140.50     28.15 o 
  -2   5  17     1103.02     1177.06     30.44 o 
   0   5  17      558.76      564.52     24.13 o 
   2   5  17      226.28      201.02     32.01 o 
 -14   0  18     2235.76     2215.11    122.79 o 
 -12   0  18      445.18      432.38     23.67 o 
 -10   0  18      732.78      797.40     26.44 o 
  -8   0  18    14909.12    14733.53    175.25 o 
  -6   0  18      156.31      171.15     10.43 o 
  -4   0  18    19924.68    19531.64    238.05 o 
  -2   0  18     1679.90     1618.80     33.39 o 
   0   0  18    18691.02    18752.13    228.82 o 
   2   0  18    15922.80    16309.43    182.02 o 
   4   0  18       47.47       71.48     11.17 o 
   6   0  18     6320.89     6345.85     77.93 o 
   8   0  18     5047.60     4425.07     64.70 o 
  10   0  18      324.90      411.68     20.04 o 
  12   0  18     1030.47     1038.41     29.93 o 
 -15   1  18       23.87       -2.89     22.47 o 
 -13   1  18      152.45      171.61     17.02 o 
 -11   1  18      699.40      695.81     21.71 o 
  -9   1  18      678.20      671.93     16.77 o 
  -7   1  18     6153.23     6241.75     53.83 o 
  -5   1  18     1552.37     1581.37     17.23 o 
  -3   1  18      932.64      942.52     12.63 o 
  -1   1  18     6178.11     6493.90     57.30 o 
   1   1  18      329.37      347.20      9.26 o 
   3   1  18       28.59       28.13      7.44 o 
   5   1  18     1808.92     1778.54     24.21 o 
   7   1  18      392.37      379.89     13.57 o 
   9   1  18      180.73      222.19     13.47 o 
  11   1  18      239.75      235.83     15.22 o 
  13   1  18      302.41      307.50     34.86 o 
 -14   2  18       13.25      -12.82     21.66 o 
 -12   2  18      143.71      144.52     17.38 o 
 -10   2  18      955.70      960.55     32.12 o 
  -8   2  18     1751.01     1728.32     23.61 o 
  -6   2  18      272.11      273.63     10.28 o 
  -4   2  18     8666.15     8475.08     76.80 o 
  -2   2  18      885.32      843.74     13.54 o 
   0   2  18     2350.77     2363.31     37.99 o 
   2   2  18     1258.35     1267.84     23.65 o 
   4   2  18       25.16       18.46     10.36 o 
   6   2  18      771.08      765.38     18.86 o 
   8   2  18      125.79      103.25     15.59 o 
  10   2  18      166.09      145.12     20.24 o 
  12   2  18      502.15      462.42     28.42 o 
 -13   3  18      554.56      602.87     29.51 o 
 -11   3  18     2980.72     3010.32     52.24 o 
  -9   3  18       68.27       98.01     14.10 o 
  -7   3  18     4737.61     4864.16     63.10 o 
  -5   3  18     2792.82     2851.07     50.83 o 
  -3   3  18     3289.37     3330.92     41.96 o 
  -1   3  18     4035.55     4165.30     50.48 o 
   1   3  18      632.93      651.03     20.00 o 
   3   3  18     4793.81     4607.96     56.56 o 
   5   3  18     2049.78     2006.63     33.63 o 
   7   3  18        3.47       11.85     19.77 o 
   9   3  18     2398.88     2493.90     41.14 o 
 -10   4  18       65.61       68.08     17.84 o 
  -8   4  18      190.50      186.74     18.84 o 
  -6   4  18        2.46        7.13     13.84 o 
  -4   4  18      675.14      692.16     21.53 o 
  -2   4  18      470.14      443.50     20.30 o 
   0   4  18      397.56      337.16     18.69 o 
   2   4  18      960.97     1014.69     25.42 o 
   4   4  18      170.30      166.74     17.65 o 
   6   4  18      265.82      272.26     19.64 o 
  -3   5  18      110.40      151.23     20.20 o 
  -1   5  18      943.14      968.38     33.52 o 
   1   5  18       27.23       34.53     21.86 o 
 -14   1  19       96.85       97.06     22.30 o 
 -12   1  19     1879.09     1893.94     32.98 o 
 -10   1  19     3638.78     3515.01     39.05 o 
  -8   1  19     2832.09     2780.71     31.79 o 
  -6   1  19     8064.71     8074.52     61.19 o 
  -4   1  19      658.14      598.96     15.57 o 
  -2   1  19     6756.40     6563.24     60.95 o 
   0   1  19     9308.58     9470.61     85.30 o 
   2   1  19      492.12      505.69     12.17 o 
   4   1  19    10077.77    10034.54     97.23 o 
   6   1  19     2343.89     2080.00     29.15 o 
   8   1  19     1818.30     1824.57     25.66 o 
  10   1  19     1539.09     1594.24     26.89 o 
  12   1  19      229.98      304.58     23.94 o 
 -13   2  19     1432.20     1430.69     32.50 o 
 -11   2  19      380.47      421.73     17.81 o 
  -9   2  19     4219.73     4205.18     71.01 o 
  -7   2  19     2357.19     2319.29     26.28 o 
  -5   2  19     3701.01     3639.82     39.30 o 
  -3   2  19     6815.15     7119.06     64.82 o 
  -1   2  19       90.00      101.92     13.80 o 
   1   2  19     7737.31     7630.80     84.46 o 
   3   2  19     1837.17     1838.35     41.71 o 
   5   2  19      799.67      849.76     19.41 o 
   7   2  19     2918.42     2925.49     47.63 o 
   9   2  19      150.51      125.10     18.38 o 
  11   2  19       26.60       53.98     19.00 o 
 -12   3  19       59.90       64.29     22.70 o 
 -10   3  19       80.00       72.27     16.29 o 
  -8   3  19       15.37       -3.58     13.28 o 
  -6   3  19      133.49      133.34     18.37 o 
  -4   3  19      102.30      112.52     14.08 o 
  -2   3  19        4.88        4.43     11.86 o 
   0   3  19       50.50       65.01     16.68 o 
   2   3  19      314.86      327.78     18.07 o 
   4   3  19       47.61       47.43     14.60 o 
   6   3  19        0.58        9.03     15.56 o 
   8   3  19      134.10      149.99     18.24 o 
  10   3  19        0.77       -5.43     23.39 o 
  -9   4  19     1263.34     1265.50     30.51 o 
  -7   4  19      613.93      655.34     21.47 o 
  -5   4  19     1198.95     1239.80     35.60 o 
  -3   4  19     2946.24     2959.85     45.85 o 
  -1   4  19      135.87      179.89     16.84 o 
   1   4  19     2564.59     2618.50     45.19 o 
   3   4  19     1142.10     1216.89     36.44 o 
   5   4  19      366.17      368.04     20.91 o 
   7   4  19      715.50      697.25     31.05 o 
 -14   0  20     1165.29     1163.46     47.05 o 
 -12   0  20     1232.78     1199.99     34.57 o 
 -10   0  20     2739.60     2718.70     49.90 o 
  -8   0  20      754.62      728.80     21.53 o 
  -6   0  20     1301.83     1207.95     24.00 o 
  -4   0  20    16086.46    15878.72    230.44 o 
  -2   0  20    13673.21    13879.73    155.43 o 
   0   0  20       30.61       51.52      9.87 o 
   2   0  20    36090.67    36278.75    396.90 o 
   4   0  20     1608.58     1518.10     27.55 o 
   6   0  20     1552.47     1752.96     33.55 o 
   8   0  20     2306.59     2265.25     46.99 o 
  10   0  20      205.32      334.09     23.66 o 
  12   0  20      146.24      196.96     37.87 o 
 -15   1  20       70.44       70.50     24.37 o 
 -13   1  20      418.77      399.59     22.09 o 
 -11   1  20     1938.13     1943.08     29.66 o 
  -9   1  20     1460.83     1427.02     21.98 o 
  -7   1  20     2627.17     2680.66     28.96 o 
  -5   1  20     3061.84     3087.81     28.52 o 
  -3   1  20      492.91      528.80     11.31 o 
  -1   1  20     2852.45     2881.67     33.03 o 
   1   1  20       22.60       22.89      8.00 o 
   3   1  20      760.82      779.39     15.44 o 
   5   1  20     1455.28     1383.91     23.25 o 
   7   1  20        3.24        1.88     10.84 o 
   9   1  20      419.15      399.00     19.46 o 
  11   1  20      438.46      499.36     25.87 o 
 -14   2  20      895.74      882.62     30.21 o 
 -12   2  20       35.52       37.08     17.40 o 
 -10   2  20      342.97      349.16     19.06 o 
  -8   2  20     2777.20     2744.77     34.42 o 
  -6   2  20      154.15      158.80     11.21 o 
  -4   2  20      301.23      333.79     11.91 o 
  -2   2  20     4492.68     4468.09     47.52 o 
   0   2  20      663.54      687.33     17.26 o 
   2   2  20     2278.68     2367.79     49.37 o 
   4   2  20       25.15       14.15     11.19 o 
   6   2  20     2360.64     2311.84     32.73 o 
   8   2  20      240.31      250.02     18.61 o 
  10   2  20       12.65        5.36     19.05 o 
 -11   3  20     1757.82     1794.91     63.11 o 
  -9   3  20      818.37      811.92     24.05 o 
  -7   3  20     3329.97     3389.40     67.89 o 
  -5   3  20     5124.22     5153.09     66.62 o 
  -3   3  20      114.74       90.94     11.50 o 
  -1   3  20     8726.33     8499.63     93.49 o 
   1   3  20     1532.27     1625.01     28.90 o 
   3   3  20     1128.93     1142.72     30.04 o 
   5   3  20     3255.68     3237.21     46.15 o 
   7   3  20       26.62       -4.17     16.51 o 
   9   3  20      155.60      125.54     22.86 o 
  -8   4  20      121.50      152.73     18.54 o 
  -6   4  20        7.95       -3.24     15.12 o 
  -4   4  20      101.15      143.41     17.66 o 
  -2   4  20      964.88      971.82     27.07 o 
   0   4  20       15.02       -2.59     15.14 o 
   2   4  20      511.06      509.59     20.54 o 
   4   4  20      415.15      429.20     23.16 o 
   6   4  20       34.50       63.55     20.43 o 
 -14   1  21      101.69       91.95     19.57 o 
 -12   1  21      454.19      439.22     19.55 o 
 -10   1  21     2218.54     2196.71     29.17 o 
  -8   1  21      555.82      539.32     14.42 o 
  -6   1  21     9859.28     9741.74     77.04 o 
  -4   1  21     6450.08     6339.76     58.21 o 
  -2   1  21     2770.27     2732.60     29.29 o 
   0   1  21    12928.10    13063.15    116.07 o 
   2   1  21       57.72       65.68      9.11 o 
   4   1  21     1785.81     1840.77     25.62 o 
   6   1  21     2744.10     2601.29     32.91 o 
   8   1  21        7.47       27.52     11.73 o 
  10   1  21     1230.61     1221.33     29.89 o 
  12   1  21      608.00      596.58     40.08 o 
 -13   2  21     1143.62     1169.71     34.95 o 
 -11   2  21      381.54      352.18     17.81 o 
  -9   2  21     3429.61     3472.03     41.52 o 
  -7   2  21     4095.08     4114.70     41.04 o 
  -5   2  21      118.00       57.84     10.69 o 
  -3   2  21    10130.21    10111.86     97.71 o 
  -1   2  21     1119.67     1251.99     21.03 o 
   1   2  21     2767.69     2823.48     43.16 o 
   3   2  21     6217.96     6150.71     72.19 o 
   5   2  21        3.52        9.21     12.08 o 
   7   2  21     1014.85     1047.05     35.53 o 
   9   2  21      769.15      691.23     23.48 o 
  11   2  21      100.17      118.32     27.00 o 
 -12   3  21       11.01       -7.09     25.61 o 
 -10   3  21       95.37       64.90     16.90 o 
  -8   3  21       15.50       -2.85     15.32 o 
  -6   3  21       56.39       45.00     19.63 o 
  -4   3  21      104.84      117.23     13.52 o 
  -2   3  21      414.00      388.90     16.31 o 
   0   3  21       48.88       50.27     13.89 o 
   2   3  21      156.22      123.29     16.89 o 
   4   3  21      137.89      122.94     16.35 o 
   6   3  21       40.15       51.47     16.56 o 
   8   3  21        1.92      -18.23     18.23 o 
  -9   4  21      777.84      853.77     40.41 o 
  -7   4  21     1297.71     1352.48     30.13 o 
  -5   4  21       53.80       25.73     18.62 o 
  -3   4  21     2820.56     2960.92     46.48 o 
  -1   4  21      416.27      438.22     19.54 o 
   1   4  21      936.83     1008.52     26.56 o 
   3   4  21     1720.84     1753.53     34.00 o 
   5   4  21       38.06       32.52     18.58 o 
 -14   0  22      310.72      335.06     34.86 o 
 -12   0  22     2391.54     2335.62     48.54 o 
 -10   0  22     1070.66     1081.81     44.46 o 
  -8   0  22    14043.47    13972.26    195.07 o 
  -6   0  22     2188.22     2130.94     34.55 o 
  -4   0  22     5339.85     5256.47     80.31 o 
  -2   0  22    14111.35    14456.34    162.45 o 
   0   0  22     1487.61     1489.57     26.06 o 
   2   0  22      947.80      980.15     21.94 o 
   4   0  22     9068.16     8669.27    114.04 o 
   6   0  22     1039.52     1084.84     32.34 o 
   8   0  22     2767.20     2821.89     54.61 o 
  10   0  22      371.77      353.52     25.60 o 
  12   0  22     2222.52     2448.51     54.43 o 
 -13   1  22       15.83       -4.06     17.69 o 
 -11   1  22      205.60      222.67     15.02 o 
  -9   1  22     2734.12     2714.02     32.99 o 
  -7   1  22       64.38       77.24     12.00 o 
  -5   1  22     1449.14     1498.43     18.94 o 
  -3   1  22      121.55      153.38      8.67 o 
  -1   1  22     3624.15     3652.30     40.58 o 
   1   1  22     2805.65     2774.90     31.07 o 
   3   1  22      483.19      507.05     14.53 o 
   5   1  22     1796.03     1784.06     38.30 o 
   7   1  22     1102.46     1025.34     21.18 o 
   9   1  22       48.36       41.98     16.63 o 
  11   1  22        5.93        5.37     21.19 o 
 -12   2  22     1187.69     1177.77     37.28 o 
 -10   2  22       70.69       60.60     14.59 o 
  -8   2  22     1925.38     1896.83     36.14 o 
  -6   2  22      322.97      361.21     13.18 o 
  -4   2  22     1460.72     1387.34     24.26 o 
  -2   2  22      926.15     1090.69     20.28 o 
   0   2  22        0.55      -10.60     10.60 o 
   2   2  22     2723.66     2764.33     40.11 o 
   4   2  22     1049.89      995.92     25.21 o 
   6   2  22        7.47       14.82     15.26 o 
   8   2  22     1835.77     1769.92     34.27 o 
  10   2  22        2.02      -15.52     22.78 o 
 -11   3  22     1883.17     1885.20     37.46 o 
  -9   3  22     1643.48     1708.88     75.68 o 
  -7   3  22      169.36      160.98     14.39 o 
  -5   3  22     8900.36     8916.84    153.00 o 
  -3   3  22      692.87      733.47     20.55 o 
  -1   3  22     3271.27     3216.39     52.52 o 
   1   3  22     4967.79     5140.15     75.79 o 
   3   3  22      134.61      127.86     16.62 o 
   5   3  22     2212.50     2132.79     37.26 o 
   7   3  22      330.32      343.24     20.89 o 
  -8   4  22      252.85      232.26     22.52 o 
  -6   4  22       16.89       18.60     16.47 o 
  -4   4  22       60.01       62.81     19.90 o 
  -2   4  22      268.56      255.91     20.24 o 
   0   4  22      374.99      349.29     19.16 o 
   2   4  22       89.92       68.90     21.32 o 
   4   4  22      335.44      347.74     21.68 o 
 -14   1  23     1003.34     1045.95     35.42 o 
 -12   1  23      885.44      932.48     25.29 o 
 -10   1  23     2922.55     2889.53     35.09 o 
  -8   1  23      282.18      274.80     13.06 o 
  -6   1  23     2472.64     2495.35     26.60 o 
  -4   1  23     6554.04     6793.08     62.69 o 
  -2   1  23      430.57      401.67     12.35 o 
   0   1  23     7883.84     7766.54     77.83 o 
   2   1  23     4553.57     4477.30     45.68 o 
   4   1  23     1973.95     2070.68     36.72 o 
   6   1  23     3380.76     3484.10     41.37 o 
   8   1  23        2.98       -1.40     16.13 o 
  10   1  23      388.04      423.57     25.48 o 
 -13   2  23      926.04      970.08     54.59 o 
 -11   2  23     2007.71     1977.30     34.31 o 
  -9   2  23      643.68      645.08     18.40 o 
  -7   2  23     4999.37     5021.86     51.41 o 
  -5   2  23      545.09      581.26     17.19 o 
  -3   2  23     5057.88     4847.33     57.96 o 
  -1   2  23     4814.20     4831.07     52.62 o 
   1   2  23      371.69      329.86     16.66 o 
   3   2  23     5012.43     4886.82     60.98 o 
   5   2  23      748.59      648.22     19.00 o 
   7   2  23      755.97      757.89     31.28 o 
   9   2  23      526.77      448.20     23.85 o 
 -10   3  23       74.44       86.57     18.25 o 
  -8   3  23       44.15       65.65     16.59 o 
  -6   3  23        1.88      -14.99     14.99 o 
  -4   3  23       16.93       21.02     13.82 o 
  -2   3  23       10.39        4.47     14.12 o 
   0   3  23      158.27      175.42     16.37 o 
   2   3  23        0.19       -4.30     15.60 o 
   4   3  23      232.58      224.56     18.99 o 
   6   3  23        9.97      -11.81     17.62 o 
   8   3  23      150.23      103.97     34.25 o 
  -7   4  23     1483.88     1432.77     52.79 o 
  -5   4  23       30.00       50.54     19.87 o 
  -3   4  23     1855.85     1906.19     67.83 o 
  -1   4  23     1487.94     1595.68     36.37 o 
   1   4  23      111.25       87.23     18.51 o 
   3   4  23     1818.35     1867.09     40.09 o 
 -14   0  24      967.60     1105.62     38.73 o 
 -12   0  24     2468.98     2513.09     51.66 o 
 -10   0  24     1084.11     1014.54     32.18 o 
  -8   0  24     5377.89     5246.50     71.04 o 
  -6   0  24    10458.84    10393.23    127.39 o 
  -4   0  24       89.60       91.93     15.48 o 
  -2   0  24    13386.88    13385.96    195.68 o 
   0   0  24      383.73      419.72     17.94 o 
   2   0  24     2778.31     2819.67     45.76 o 
   4   0  24     3844.41     3749.53     57.88 o 
   6   0  24       10.65       40.73     18.67 o 
   8   0  24     1159.31     1142.17     35.92 o 
  10   0  24     2217.77     2370.10     52.57 o 
 -13   1  24      395.70      403.87     26.77 o 
 -11   1  24      223.26      246.63     15.13 o 
  -9   1  24       94.42       96.15     13.43 o 
  -7   1  24      175.53      161.65     11.36 o 
  -5   1  24     4277.71     4075.29     40.34 o 
  -3   1  24     1035.34     1116.51     17.06 o 
  -1   1  24       38.95       30.31      9.24 o 
   1   1  24     8135.17     8006.94     79.49 o 
   3   1  24      229.67      220.75     15.36 o 
   5   1  24       28.76       39.28     14.93 o 
   7   1  24      720.22      699.10     37.62 o 
   9   1  24      110.49      128.23     18.44 o 
 -12   2  24       96.77       70.49     18.66 o 
 -10   2  24      154.18      152.17     16.58 o 
  -8   2  24      553.51      576.42     17.65 o 
  -6   2  24     1851.15     1822.48     31.11 o 
  -4   2  24      325.57      270.20     14.95 o 
  -2   2  24     4534.25     4395.09     48.78 o 
   0   2  24      819.15      859.47     20.06 o 
   2   2  24     1372.45     1347.86     28.35 o 
   4   2  24      603.60      613.76     18.94 o 
   6   2  24       25.07        1.59     16.21 o 
   8   2  24       67.68       54.69     18.33 o 
 -11   3  24      515.37      516.86     35.39 o 
  -9   3  24     2272.16     2234.61     46.68 o 
  -7   3  24      149.07      143.65     17.78 o 
  -5   3  24     2407.66     2372.81     38.43 o 
  -3   3  24     4524.60     4723.78     58.74 o 
  -1   3  24      980.42      943.31     25.66 o 
   1   3  24     4759.32     4907.57     76.97 o 
   3   3  24      506.94      511.58     32.46 o 
   5   3  24     2405.19     2379.05     55.60 o 
   7   3  24      726.30      645.96     36.34 o 
  -6   4  24      242.21      251.05     19.83 o 
  -4   4  24        0.51        5.70     19.81 o 
  -2   4  24      264.15      271.27     21.57 o 
   0   4  24       80.10       75.54     18.13 o 
   2   4  24        5.17      -12.94     18.32 o 
 -12   1  25      272.27      270.44     18.98 o 
 -10   1  25     4889.60     4902.39     52.58 o 
  -8   1  25     3500.50     3576.51     40.54 o 
  -6   1  25     1186.07     1098.86     19.12 o 
  -4   1  25     8681.49     8870.45     84.92 o 
  -2   1  25      214.03      264.41     12.14 o 
   0   1  25     1552.81     1575.67     24.58 o 
   2   1  25     4055.69     3987.03     48.24 o 
   4   1  25       11.52        4.18     11.63 o 
   6   1  25     1904.24     1942.31     35.51 o 
   8   1  25     1350.90     1309.92     34.04 o 
  10   1  25      425.42      539.46     40.22 o 
 -11   2  25      729.75      753.53     23.16 o 
  -9   2  25      465.15      437.27     17.12 o 
  -7   2  25     3988.58     3927.76     47.14 o 
  -5   2  25     2088.39     2120.07     38.91 o 
  -3   2  25     1296.60     1274.47     23.25 o 
  -1   2  25     9030.98     8824.09     88.69 o 
   1   2  25       85.95       71.95     17.53 o 
   3   2  25     2091.14     2085.81     35.88 o 
   5   2  25     2175.04     1979.15     35.93 o 
   7   2  25      134.68      169.38     19.03 o 
   9   2  25      516.03      486.05     40.22 o 
 -10   3  25      132.49      110.43     19.30 o 
  -8   3  25       58.58       62.27     18.01 o 
  -6   3  25       34.79       15.10     16.08 o 
  -4   3  25       15.72       13.62     24.53 o 
  -2   3  25        4.02       -8.68     15.20 o 
   0   3  25      315.34      357.02     19.48 o 
   2   3  25        9.30       23.26     17.25 o 
   4   3  25       14.90        3.91     17.73 o 
   6   3  25       77.08       58.82     22.74 o 
  -5   4  25     1204.32     1152.58     34.99 o 
  -3   4  25      665.07      659.62     28.47 o 
  -1   4  25     2117.56     2198.01     37.96 o 
   1   4  25        3.47        7.51     18.51 o 
 -12   0  26     3331.45     3496.78     85.32 o 
 -10   0  26     2800.78     2834.61     54.72 o 
  -8   0  26     1596.11     1577.45     37.28 o 
  -6   0  26     4730.63     4872.74     66.92 o 
  -4   0  26      393.56      436.21     21.11 o 
  -2   0  26     6020.86     6053.45     96.42 o 
   0   0  26     7292.52     7124.98     95.85 o 
   2   0  26     1009.67     1059.83     28.65 o 
   4   0  26     7321.36     7223.19     99.02 o 
   6   0  26     1609.86     1532.52     49.09 o 
   8   0  26      763.87      821.76     41.51 o 
  10   0  26       96.44      118.40     27.81 o 
 -13   1  26      126.97      155.38     20.31 o 
 -11   1  26       78.19       70.88     15.41 o 
  -9   1  26     1503.90     1481.97     24.92 o 
  -7   1  26      409.86      432.21     13.30 o 
  -5   1  26      791.31      759.93     20.66 o 
  -3   1  26     3547.93     3422.95     38.66 o 
  -1   1  26      327.65      395.89     13.69 o 
   1   1  26      302.91      328.69     14.85 o 
   3   1  26     1619.49     1577.01     27.42 o 
   5   1  26      389.61      436.94     20.09 o 
   7   1  26      164.31      123.26     18.27 o 
   9   1  26       52.24       22.88     18.97 o 
 -12   2  26     1175.66     1190.99     29.91 o 
 -10   2  26       53.65       42.61     15.08 o 
  -8   2  26      183.64      160.82     16.67 o 
  -6   2  26     2751.75     2848.15     42.13 o 
  -4   2  26       64.95       59.20     15.74 o 
  -2   2  26      425.52      431.73     16.39 o 
   0   2  26     2330.05     2337.58     33.03 o 
   2   2  26      110.46      125.72     19.09 o 
   4   2  26      962.84      936.97     26.81 o 
   6   2  26        3.63      -16.89     16.89 o 
   8   2  26      511.83      525.85     72.02 o 
  -9   3  26     2823.12     2788.39     47.32 o 
  -7   3  26      329.33      334.14     47.10 o 
  -5   3  26     1329.40     1299.98     32.67 o 
  -3   3  26     3938.68     4060.17     69.66 o 
  -1   3  26       16.64       17.95     17.69 o 
   1   3  26     2503.52     2406.33     40.31 o 
   3   3  26     2516.54     2535.14     42.63 o 
   5   3  26      208.46      252.38     21.77 o 
  -4   4  26        3.42       15.66     21.66 o 
  -2   4  26       10.33       -8.81     20.50 o 
   0   4  26      445.42      463.04     23.06 o 
 -12   1  27      723.81      720.28     24.03 o 
 -10   1  27      609.65      616.00     22.09 o 
  -8   1  27     4915.80     4981.10     54.80 o 
  -6   1  27      321.49      343.65     12.91 o 
  -4   1  27     5448.87     5169.36     53.88 o 
  -2   1  27     4148.39     4131.67     48.13 o 
   0   1  27     2344.29     2292.86     36.40 o 
   2   1  27     4021.54     3969.16     48.76 o 
   4   1  27      150.97      171.91     17.21 o 
   6   1  27      885.96      846.04     29.09 o 
   8   1  27      412.92      390.62     22.46 o 
 -11   2  27      669.62      735.05     35.30 o 
  -9   2  27       13.77      -13.01     15.72 o 
  -7   2  27     1045.77      977.96     36.80 o 
  -5   2  27     3924.89     3926.75     59.75 o 
  -3   2  27      118.15      118.95     15.07 o 
  -1   2  27     4232.52     4096.30     70.18 o 
   1   2  27     4051.19     4004.57     61.71 o 
   3   2  27      884.21      944.25     27.51 o 
   5   2  27     1720.69     1657.40     34.57 o 
   7   2  27       31.34       -7.85     24.70 o 
  -8   3  27       38.19       39.74     19.17 o 
  -6   3  27        3.48       -7.02     16.57 o 
  -4   3  27      104.10      126.96     24.29 o 
  -2   3  27      135.52      148.43     17.69 o 
   0   3  27        2.14        1.59     17.15 o 
   2   3  27      138.54      145.31     19.77 o 
   4   3  27       28.37       20.25     21.74 o 
 -12   0  28      907.07     1050.62     37.29 o 
 -10   0  28     3682.58     3839.94     68.53 o 
  -8   0  28        6.15      -14.16     16.80 o 
  -6   0  28    11324.16    11018.88    167.64 o 
  -4   0  28     1967.18     2109.02     52.35 o 
  -2   0  28     2610.50     2612.26     63.58 o 
   0   0  28    10425.92    10297.38    134.29 o 
   2   0  28      171.46      174.84     18.73 o 
   4   0  28      754.64      773.01     31.21 o 
   6   0  28     2530.29     2391.27     69.18 o 
   8   0  28       79.17       77.78     23.86 o 
 -11   1  28       13.13        0.75     15.41 o 
  -9   1  28      339.58      341.17     17.37 o 
  -7   1  28     1559.60     1542.55     22.49 o 
  -5   1  28       33.31       43.91     14.34 o 
  -3   1  28     1591.11     1594.27     26.20 o 
  -1   1  28      282.32      291.57     14.84 o 
   1   1  28      304.54      330.11     20.87 o 
   3   1  28      920.17      923.92     26.24 o 
   5   1  28       21.93       28.68     16.91 o 
   7   1  28      451.73      515.05     23.68 o 
 -10   2  28     1172.64     1171.03     29.03 o 
  -8   2  28        2.17        4.99     16.09 o 
  -6   2  28     1062.14     1014.28     26.08 o 
  -4   2  28      972.13      983.97     29.51 o 
  -2   2  28     1100.58     1094.23     31.36 o 
   0   2  28      416.96      461.35     19.25 o 
   2   2  28       71.05       62.46     26.13 o 
   4   2  28     1315.41     1307.77     34.71 o 
   6   2  28      151.66      145.51     32.18 o 
  -7   3  28     2326.15     2372.92     43.91 o 
  -5   3  28       53.44       31.57     24.41 o 
  -3   3  28     4895.52     4989.32    112.08 o 
  -1   3  28     1081.39     1089.08     28.60 o 
   1   3  28     1309.48     1270.95     31.47 o 
   3   3  28     1148.74     1094.91     31.20 o 
 -12   1  29     1389.62     1358.74     39.26 o 
 -10   1  29        5.96        0.02     15.21 o 
  -8   1  29     3961.70     3936.16     47.81 o 
  -6   1  29      823.93      857.64     19.15 o 
  -4   1  29     1951.46     1937.35     29.68 o 
  -2   1  29     6200.31     6061.31     75.01 o 
   0   1  29        5.23        2.71     14.94 o 
   2   1  29     3692.64     3673.34     56.27 o 
   4   1  29     1913.40     1832.99     35.84 o 
   6   1  29      441.17      500.49     25.18 o 
   8   1  29      583.17      607.78     51.89 o 
  -9   2  29      920.07      926.73     26.08 o 
  -7   2  29      501.97      512.64     21.26 o 
  -5   2  29     3939.79     3798.43     79.57 o 
  -3   2  29      396.09      409.70     18.95 o 
  -1   2  29      262.18      261.89     28.50 o 
   1   2  29     2181.34     1943.74     40.04 o 
   3   2  29       41.38       31.18     20.08 o 
   5   2  29     1271.89     1261.27     38.05 o 
  -6   3  29       50.61       43.94     17.97 o 
  -4   3  29        5.25       -8.84     24.04 o 
  -2   3  29       29.13       21.43     19.68 o 
   0   3  29       26.92       10.53     20.20 o 
   2   3  29        3.64      -13.17     19.23 o 
 -10   0  30     4094.54     4261.10     74.95 o 
  -8   0  30     1125.07     1154.53     34.10 o 
  -6   0  30     2995.66     2947.97     48.37 o 
  -4   0  30     9446.82     9261.16    172.44 o 
  -2   0  30       28.50       42.50     25.63 o 
   0   0  30     5842.28     5629.59     80.79 o 
   2   0  30     2074.79     1936.22     45.39 o 
   4   0  30     1625.54     1653.60     43.94 o 
   6   0  30      643.35      606.35     51.58 o 
 -11   1  30      104.74      127.27     17.34 o 
  -9   1  30      397.66      430.47     18.78 o 
  -7   1  30      239.71      252.61     15.22 o 
  -5   1  30      185.15      207.40     14.43 o 
  -3   1  30      741.21      764.82     30.45 o 
  -1   1  30      824.85      826.93     24.46 o 
   1   1  30        2.23       16.32     18.95 o 
   3   1  30     1572.18     1544.57     33.95 o 
   5   1  30      337.20      307.77     23.23 o 
   7   1  30      100.19      131.66     30.06 o 
 -10   2  30      613.12      650.01     40.38 o 
  -8   2  30       54.85       70.33     17.57 o 
  -6   2  30      443.20      433.18     20.94 o 
  -4   2  30     1341.41     1465.19     36.41 o 
  -2   2  30       89.54       75.62     16.67 o 
   0   2  30     1521.15     1468.73     30.23 o 
   2   2  30      433.38      434.73     24.66 o 
   4   2  30      344.52      360.41     25.06 o 
   6   2  30      416.53      440.38     76.68 o 
  -5   3  30       41.69       24.19     25.34 o 
  -3   3  30      332.20      269.78     29.52 o 
  -1   3  30     3477.61     3498.66     56.17 o 
   1   3  30      310.04      310.72     29.50 o 
 -10   1  31      125.88      102.48     17.08 o 
  -8   1  31     1695.65     1679.68     29.89 o 
  -6   1  31     4099.13     4109.64     46.67 o 
  -4   1  31      335.80      355.53     21.60 o 
  -2   1  31     5185.31     5279.78     68.28 o 
   0   1  31     1806.92     1791.29     39.75 o 
   2   1  31     1494.32     1574.71     37.33 o 
   4   1  31     1254.17     1222.82     34.43 o 
   6   1  31       16.53       43.40     25.32 o 
  -9   2  31     2159.46     2234.65     38.72 o 
  -7   2  31      165.44      191.60     19.36 o 
  -5   2  31     1380.86     1304.55     31.30 o 
  -3   2  31     1703.26     1802.76     78.16 o 
  -1   2  31     1035.68     1025.04     26.74 o 
   1   2  31     1176.57     1142.37     33.39 o 
   3   2  31      156.72      122.01     22.73 o 
   5   2  31      634.01      645.37     67.35 o 
  -4   3  31        7.08        9.11     26.51 o 
  -2   3  31        2.54        2.11     22.88 o 
   0   3  31      263.05      243.60     28.82 o 
 -10   0  32      941.11      923.13     41.01 o 
  -8   0  32     3963.52     4038.22     62.10 o 
  -6   0  32      527.01      577.55     24.45 o 
  -4   0  32     5958.51     5871.55    117.84 o 
  -2   0  32     1576.72     1479.89     93.26 o 
   0   0  32     3364.03     3469.60     76.84 o 
   2   0  32     3172.03     2898.43     58.84 o 
   4   0  32       64.63       91.10     24.10 o 
   6   0  32     2002.24     2165.63     83.93 o 
  -9   1  32       66.81       44.13     16.44 o 
  -7   1  32     1317.65     1299.39     27.51 o 
  -5   1  32      145.38      179.90     16.83 o 
  -3   1  32      228.87      231.64     18.74 o 
  -1   1  32      782.48      744.48     28.13 o 
   1   1  32       51.89       44.96     20.62 o 
   3   1  32       30.79      -11.22     18.04 o 
   5   1  32      693.49      679.44     37.73 o 
  -8   2  32      444.21      453.34     22.22 o 
  -6   2  32      100.19       82.07     18.79 o 
  -4   2  32     1574.31     1622.79     38.90 o 
  -2   2  32      131.95      125.26     18.40 o 
   0   2  32      564.21      589.32     34.06 o 
   2   2  32      380.57      363.64     29.82 o 
   4   2  32        1.08       14.08     37.30 o 
  -8   1  33      536.10      555.02     23.68 o 
  -6   1  33     4042.62     4002.61     49.84 o 
  -4   1  33      470.65      506.67     21.35 o 
  -2   1  33     1768.09     1709.31     38.41 o 
   0   1  33     2379.25     2237.81     47.41 o 
   2   1  33       82.69       88.10     28.27 o 
   4   1  33     1746.58     1706.74     47.33 o 
  -7   2  33       42.78       40.73     18.54 o 
  -5   2  33      592.85      596.38     29.91 o 
  -3   2  33     1617.58     1532.11     39.38 o 
  -1   2  33        3.68        5.84     18.19 o 
   1   2  33     2075.93     2146.86     51.31 o 
  -8   0  34     2220.45     2205.30     44.05 o 
  -6   0  34      374.56      387.37     25.72 o 
  -4   0  34     3551.24     3491.91     70.09 o 
  -2   0  34     3450.13     3530.03    162.68 o 
   0   0  34      101.18      194.80     40.41 o 
   2   0  34     4531.50     4489.79     94.44 o 
   4   0  34      193.44      103.62     40.41 o 
  -7   1  34      275.73      298.55     19.60 o 
  -5   1  34      855.29      786.04     25.64 o 
  -3   1  34       52.71       17.75     23.83 o 
  -1   1  34      922.45      918.62     35.91 o 
   1   1  34       60.05       47.84     22.12 o 
   3   1  34      136.28      127.02     26.57 o 
  -4   2  34      223.39      213.09     25.20 o 
  -2   2  34      862.27      972.60     49.36 o 
   0   2  34      513.28      544.02     32.14 o 
  -6   1  35     1684.96     1689.84     29.97 o 
  -4   1  35     1932.68     2022.92     39.15 o 
  -2   1  35      884.35      895.89     58.22 o 
   0   1  35     1807.40     1758.86     50.40 o 
   2   1  35       65.72       37.48     33.73 o 
  -6   0  36     1319.84     1411.66     50.96 o 
  -4   0  36      985.72     1053.58     35.94 o 
  -2   0  36     1788.45     1652.72     75.64 o 
   0   0  36      210.63      185.48     43.52 o 
  -5   1  36      334.52      292.02     26.08 o 
  -3   1  36      228.73      216.53     25.52 o 
  -1   1  36      905.92      902.08     50.70 o 
                                                 
